# Supplementary material for: Can Brief Empathy Training Increase Sexual Harassment Bystander Intervention Intentions?
Source: Behav Sci (Basel). 2026 Feb 4;16(2):227. doi: 10.3390/bs16020227 (PMC12938127; doi:10.3390/bs16020227)
Supplement: Supplementary file 1 [file behavsci-16-00227-s001.zip]

Archive with 9 entries (9 files):
- IRB Approval 27033A001_Study 2.pdf
- IRB Approval 27033_Study 1.pdf
- Other trainings.pdf
- Sexual Harassment Empathy Training.pdf
- Study 1 Data.xlsx
- Study 2 data.xlsx
- Study Information Sheet_Abbreviated Empathy Training_A001 Study 2.pdf
- Study Information Sheet_Abbreviated Empathy Training_Study 1.pdf
- Study Measures.pdf
