# Supplementary material for: Can Brief Empathy Training Increase Sexual Harassment Bystander Intervention Intentions?
Source: Behav Sci (Basel). 2026 Feb 4;16(2):227. doi: 10.3390/bs16020227 (PMC12938127; doi:10.3390/bs16020227)
Supplement: Supplementary file 1 [file behavsci-16-00227-s001.zip › Study 1 Data.xlsx]

## Sheet: Study 1 Data
Duration__in_seconds_	Duration_min	SHQ1	SHYesNo	SHPrompt	SHQ2	SHQ3	SHQ4	SHReflections1	SHReflections2	BQ1	BgYesNo	BurglaryPrompt	BQ2	BQ3	BQ4	BQ5	BQ6	TMQ1	TMQ2_	TMQ3	TMQ4	TMQ5	TMQ6	TMQ7	Emp_Grieved	Emp_Moved	Emp_Shocked	Emp_Offended	Emp_Sympathetic	Emp_Compassionate	Emp_Irritated	Emp_Tenderhearted	Emp_Upset	Emp_Warm	Emp_Disturbed_	Emp_Softhearted	Emp_Distressed	Emp_Concerned_	Emp_Sad	PTSH_1	PTSH_2	PTSH_3	PTSH_4	PTSH_5	PTSH_6	Oneness	BystInte_1	BystInte_2	BystInte_3
734	12.2333		#NULL!								#NULL!							With the advent of short-form media on social media platforms like TikTok and Instagram, it's very easy to scroll endlessly without paying much mind to the time spent. Often times this takes time away from activities that would be either more productive or engaging. It could be argued that hobbies like reading and listening to music are more mentally stimulating and engaging than simply scrolling…	I would like to go on at least one 90-minute walk a week.	Getting myself moving more around the house beforehand to warm-up and stay active even inside the house.	Keeping a habit of walking once per week and not just abandoning the goal soon after.	Setting allotted times to go on walks.	Deciding whether I want more daytime or nighttime walks.	I have friends that I go on walks with from time to time. I would ask them to also have a walk with me once per week, or at least for themselves to go on their own walks too. I find that the reward is the health benefits themselves from the walk.	5	4	4	1	6	6	1	6	4	6	2	6	5	6	5	#NULL!	#NULL!	#NULL!	#NULL!	#NULL!	#NULL!	3	2	4	3
2183	36.3833		#NULL!								#NULL!							Daydreaming about things that aren't what you're working on, smoking every 10 min instead of staying on task, and focusing on a conversation with others instead of staying on task. They waste time.	First, take a few deep breaths and focus on what you want to accomplish. Decide when you want to achieve it and keep a notebook to write down what is essential to reach this goal.	to have daily tasks to achieve to get this goal accomplished,	Make a list of the most important to least important things to do to achieve your goal, then tackle those tasks and keep notes on when and how long each one takes.	Make your task known to others and keep them in the loop,	Not worrying about stress only makes your time longer.	You pick someone you trust to keep you focused. You have a small task to accomplish every day. At the end of the day, when it's done, do something to make yourself happy.	6	1	6	5	7	6	7	1	6	1	6	1	6	6	6	#NULL!	#NULL!	#NULL!	#NULL!	#NULL!	#NULL!	7	1	5	2
1016	16.9333		#NULL!								#NULL!							Cooking food is a waste of time. Its easier to eat uncooked food or order/eat out for cooked food. Another waste of time is watching television. It makes you stupid and only displays propaganda and lies and trash. The third way is by attending most colleges in the USA in the last 3 decades. You can now get an excellent free education selectively on topics that are useful, online - and with master…	My goal is to be sure I put a full tank of 27 gallons of unleaded gas in my vehicle, by the end of today, before it runs out of gas.	Get in the car	Drive to the gas station	Use the pump to insert the gas into the vehicle	grab a cup of coffee to go.	I am an adult, it needs to be done. Accountability is that I am not a lazy moron so it will be done because it must be done. I will share it with no one, I am not some tiktok oversharing teenager. I live my life for me, everything is not just some photo op for smooth brained morons to know about, care about or be told about. I don't ask other people to hold me accountable for anything. Maturity m…	1	1	1	1	1	1	1	1	1	1	1	1	1	1	1	#NULL!	#NULL!	#NULL!	#NULL!	#NULL!	#NULL!	1	1	1	1
714	11.9		#NULL!								#NULL!							Watching TV is generally non productive use of time but can use a lot of it Reflecting on the past can be useful but if you dwell on it it might impede making progress in the future Browsing social media is a complete waste of time and may harm ones mood	I want to lose 20 pounds in the next three months. I can weigh myself everyday to check progress and I have lost a similar amount in the same time frame before so I know I can do it. It will benefit me both in my appearance and my health. I need to start on this right away to maximize my benefit.	Minimize alcohol consumption	I need to start planning meals better and shop for that. I will have a new food plan by the end of June.	I can get weighed at the doctors when I have my checkup	I don't need to completely eliminate all evening eating	I will tell my close family members that I am going on a diet and that I plan to lose the weight within 3 months and ask them to check in with me on my progress. I may choose to buy myself small rewards such as a new piece of clothing when I have made it half way to my goal.	4	5	4	3	5	6	2	5	2	4	5	5	5	5	5	#NULL!	#NULL!	#NULL!	#NULL!	#NULL!	#NULL!	1	2	2	3
3329	55.4833		#NULL!								#NULL!							INDIVIDUALS WHO ARE BETTER ABLE TO DELAY GRATIFICATION MAY ALSO BE MORE PRODUCTIVE THAN THOSE WHO TEND TO PURSUE IMMEDIATE REWARDS.	SET SOME MILESTONES BY CONSIDERING SPECIFIC TASKS TO ACCOMPLISH.	TASKS IN THIS QUADRANT REQUIRE IMMEDIATE ATTENTION AND ACTION. THEY ARE CRITICAL TO OUR SUCCESS AND SHOULD BE GIVEN TOP PRIORITY. IMPORTANT BUT NOT URGENT.	RESCHEDULE OR DELEGATE UNIMPORTANT URGENT TASKS, AND AVOID, IF YOU CAN TASKS THAT ARE NEOTHER IMPORTANT NOR URGENT.	COMMUNICATE AND NEGOTIATE. TRUST YOUR GUT INSTINCTS, TAKE BREAKS AND MANAGERS STRESS.	TIME WASTING ACTIVITIES THAT SHOULD BE RUTHLESSLY CUT OUT.	REWARDAS OF THE SELF ARE REWARDS THAT MAKE US FEEL GOOD ABOUT OURSELVES.	5	6	5	5	6	6	5	5	5	6	5	6	5	6	5	#NULL!	#NULL!	#NULL!	#NULL!	#NULL!	#NULL!	5	3	3	4
1001	16.6833		#NULL!								#NULL!							Scrolling through social media for extended periods of time can quickly consume hours without being noticed and divert attention from important work. By putting off vital tasks in favor of less important or needless ones, one can pretend to be busy while actually stalling progress. Continuous multitasking, such as checking emails while working on a project, frequently results in work of lesser qu…	For the next eight weeks, I want to get healthier by working out for at least thirty minutes four days a week. I'll keep records of every session to gauge my development and consistency. This objective is doable, crucial to my health, and has a deadline that will help me keep motivated and focused.	I will choose and prepare my fitness routines, set up a workspace, make a weekly workout schedule with reminders, and keep track of each session in order to achieve my goal. I'll be more dedicated and organized if I complete these things. Making a weekly exercise routine with reminders is the primary and urgent subgoal.	While not necessary, planning and selecting my exercise regimens ahead of time is crucial. To be prepared for the next week, I will finish this task every Sunday night. On days when I work out, this will help me keep on task and prevent delays.	It is vital but not crucial to set up a training area with equipment. I'll get everything I need and ask a family member to help arrange the area. I'll save time and be able to concentrate on planning and working out if I delegate this task.	It is not necessary or vital to record every workout in a journal or app. In order to streamline my routine and relieve needless stress, I shall remove this task. I'll continue to concentrate on performing the exercises regularly rather than documenting them.	By discussing my objective with my spouse and a close friend who shares my appreciation for exercise, I will hold myself accountable. I'll ask them to remind me of my exercise routine, check in with me once a week, and offer encouragement to keep me on track. I will treat myself to a small treat, such as my favorite snack, a movie night, or more time spent on an activity I enjoy, for every week t…	6	5	5	6	6	5	5	5	6	6	5	5	4	2	5	#NULL!	#NULL!	#NULL!	#NULL!	#NULL!	#NULL!	4	3	3	4
919	15.3167		#NULL!								#NULL!							I can spend more time thinking about some tasks that I need to do than it would take to actually complete them. Maybe the tasks involve a bit of background work or are otherwise not entirely straightforward so I procrastinate. As a result, the tasks can take up brain space and hinder my overall productivity.	I want to submit an application and ancillary letters of inquiry to a summer performing arts festival and various independent venues to further two projects I'm working on by Friday.	Complete an online application asap to get the ball rolling	Send ancillary letters of inquiry to other venues	I need to have someone review my project materials	None of the above, I don't understand this one...	I will share this goal with a friend. I'll reward myself with a nice meal once I complete the task.	4	5	5	2	5	5	2	5	3	4	5	4	3	5	5	#NULL!	#NULL!	#NULL!	#NULL!	#NULL!	#NULL!	1	2	2	2
509	8.48333		#NULL!								#NULL!							Some common time-wasting habits include frequently checking social media, procrastinating on important tasks, and getting distracted by unnecessary interruptions. These habits break focus and reduce the amount of quality work completed within a set time. As a result, productivity drops and deadlines become harder to meet, making work less efficient overall.	My goal is to complete a professional certification course in project management within the next six months by studying for at least five hours each week. This goal is specific because it focuses on finishing a particular certification. It is measurable through tracking study hours and course progress. The goal is achievable since I have access to the course materials and can dedicate time weekly…	I will create a weekly study schedule to dedicate five hours each week to the course. Then, I will complete all the course modules and assignments on time. Finally, I will take practice exams and review any weak areas before the final exam.	I will complete this task by the end of this week, setting aside time on Sunday evening to plan my study sessions for the upcoming week. I will review and adjust the schedule every Sunday to stay on track.	I can delegate this task to a friend or family member who can help me collect the materials or set up access to the course resources quickly, so I can start studying without delay.	This does not directly contribute to completing my certification and can be eliminated to focus my time and energy on more meaningful tasks.	I will share my goal of completing the project management certification with a close friend and a mentor. I will ask them to check in with me weekly to see how my studying is progressing and to encourage me if I fall behind.	2	5	4	2	5	6	2	3	2	5	3	4	5	4	2	#NULL!	#NULL!	#NULL!	#NULL!	#NULL!	#NULL!	5	3	4	3
657	10.95		#NULL!								#NULL!							One common time wasting habit is constantly checking social media, which breaks focus and makes it hard to return to deep work. Another is procrastinating by doing low-priority tasks instead of tackling more important ones. These habits reduce productivity by fragmenting attention and delaying progress on meaningful goals.	I will complete a 10-page draft of my research paper on climate policy by June 20th. This goal is important for my academic progress and aligns with my long-term interests. It is achievable if I write at least one page per day over the next two weeks. Setting this deadline helps me stay focused and manage my time effectively.	I will first conduct background research and gather 5 to 7 credible sources. Next, I will create a detailed outline to organize my key arguments and evidence. Then, I will write the introduction and the first two body paragraphs. The most urgent and important subgoal is conducting the background research, as it forms the foundation for the rest of the paper.	An important but not urgent subgoal is revising and editing the full draft for clarity, grammar, and formatting. I will schedule this task for June 18th and 19th, two days before the final deadline. This gives me time to review the paper with fresh eyes and make thoughtful improvements.	This task has a deadline but doesn’t require deep thinking or my personal input. I can delegate this task to a classmate or use a citation tool like Zotero or EasyBib to complete it efficiently. Delegating this will free up my time for more critical parts of the project.	A task that is not urgent and not important is spending time choosing fancy fonts or decorative formatting for the paper. This does not contribute meaningfully to the content or quality of the work. I will eliminate this task to stay focused on the core objectives. Avoiding unnecessary distractions helps me use my time more effectively.	I will ask them to check in with me twice a week to see if I’m staying on track with my subgoals. We’ll exchange progress updates and encourage each other to keep going. As a reward, I’ll treat myself to a small break or a favorite snack after completing each subgoal, and once the full draft is finished, I’ll take a relaxing day off to celebrate.	2	6	4	4	5	5	2	1	2	6	3	5	2	5	1	#NULL!	#NULL!	#NULL!	#NULL!	#NULL!	#NULL!	6	3	3	3
1690	28.1667		#NULL!								#NULL!							DELAYING PROGRESS ON GOALS AND CREATING A SENSE OF BEING CONSTANTLY OFFLINE IN RELATION TO THE DAY TO DAY.MULTI TASKING ANOTHER POTENTIAL TIME SUCKER CAN LEAD TO DECREASED EFFICIENCY AS THE MIND STRUGGLES TO SWITCH FOCUS BETWEEN TASKS, RESULTING IN ERRORS AND MISSED DEADLINES.	TO EFFECTIVELY USE THE SMART GOAL FRAMEWORK, YOUR GOAL NEEDS TO BE SPECIFIC, MEASURABLE, ACHIEVABLE, RELEVANT, AND TIME BOUND.	CRISIS MANAGEMENT, ADDRESSING AN URGENT CUSTOMER COMPLAINT OR RESOLVING A TECHNICAL OUTAGE.	RESCHEDULE OR DELEGATE UNIMPORTANT URGENT TASKS., AND AVOID, IF YOU CAN, THAT ARE NEITHER IMPORTANT NOR URGENT.	RESPONDING TO EMAILS THAT DON'T CONCERN YOU DIRECTLY, POSTING TO SOCIAL MEDIA, OR PROOFREADING A COLLEAGUE'S REPORT.	TASKS THAT ARE NEITHER URGRENT NOR IMPORTANT SHOULD BE ELIMINATED FROM YOUR TO DO LIST TO OPTIMIZE TIME AND FOCUS.	CALL A FRIEND OR FAMILY MEMBER WHO MAKES YOU SMILE., CREATE A PERSONAL SANCTUARY.	5	6	5	6	6	6	5	5	5	5	5	6	5	5	5	#NULL!	#NULL!	#NULL!	#NULL!	#NULL!	#NULL!	5	4	3	3
2517	41.95		#NULL!								#NULL!							DELAYING TASKS AND GETTING LOST IN ONLINE CONTENT, LEAD TO DECREASED FOCUS AND A FEELING OF BEING OVERWHELMED, IMPACTING EFFICIENCY.	THE SMART IN SMART GOALS STANDS FOR SPECIFIC, MEASURABLE, ACHIEVABLE, RELEAVANT, AND TIME BOUND.	EISENHOWER MATRIX, ALSO KNOWN AS THE URGENT IMPORTANT MATRIX.	A SET OBLIGATION TO EXERCISE, STUDY RELATED TO A PARTICULAR PROECT VENTURE. TIME WITH FAMILY.	ANTICIPATE AND MANAGE FEELINGS OF ANXIETY, SPEND LESS TIME ON UNIMPORTANT TASKS.	TIME WASTERS THAT DON'T CONTRIBUTE TO GOALS AND SHOULD BE CUT OUT TO FREE UP TIME FOR MORE IMPORTANT ACTIVITIES.	THE SYSTEM CAN CONSIST OF FRIENDS , FAMILY, COWORKERS, OR MENTORS.	5	6	5	6	5	6	5	6	5	6	5	6	5	6	5	#NULL!	#NULL!	#NULL!	#NULL!	#NULL!	#NULL!	6	3	3	3
2710	45.1667		#NULL!								#NULL!							Taking hours watching your social media feed takes away time you could use for other things. Looking at your inbox too often takes your mind off what you need to do. Delaying main work for less important tasks makes things take longer and adds extra stress.	I would like to start an online business.	Find how to and set up website.	Start posting my product every day when I have time.	I will make social .media account that can promote my product. I will ask a friend with more experience in social media in making the account.	I will make design and create a logo.	I am going to tell my best friend and a family member about my goal to start my online business, because they will be encouraging and reliable. I am going to ask them to connect with me weekly and ask if I am on track and remind me about upcoming tasks. After each subgoal is completed, product listings, finishing the website or kicking off my social media. I plan to treat myself with something re…	5	5	5	2	5	5	4	5	4	5	4	6	4	5	5	#NULL!	#NULL!	#NULL!	#NULL!	#NULL!	#NULL!	1	2	3	3
909	15.15		#NULL!								#NULL!							I cannot stop bitting my finger nails I have tryed to stop bitting but I cannot stop doing it.	I will do what I can to be A team player	prompt truthful	I will make a schudule and stick to it and do it on time	to do it in a timly matter	Iwill not waste my time	I will reward myself on doin a very ood job	4	6	4	4	5	7	4	7	4	4	4	7	4	7	4	#NULL!	#NULL!	#NULL!	#NULL!	#NULL!	#NULL!	4	1	1	1
727	12.1167		#NULL!								#NULL!							I spend too much time reading social media posts. Some of them are interesting and useful but most are just distracting time wasters. Since there's an endless supply of them you can spend way too long scrolling through posts without getting anything done.	Buy and put up an above ground pool before summer is over.	Prepare the ground and level it	Get a pool cover	Buying pool toys	Get a pool slide	I will tell my brother about it and ask if he can help. He can pester me about it until it gets done. For a reward we will go for a swim.	5	5	6	7	6	6	6	6	6	5	7	6	5	6	5	#NULL!	#NULL!	#NULL!	#NULL!	#NULL!	#NULL!	3	2	4	3
664	11.0667		#NULL!								#NULL!							Much time is wasted by me and others using electronic entertainment, whether it's video games, television or your cellphone many of us spend too much time on these devices. They can deeply effect productivity and efficiency by taking up too much of your time, interfering with your sleep and preventing you from attending to other critical areas of importance.	I would like to lose 10 pounds by the end of the year. it's important to my health to lose weight.	healthier diet	getting more exercise. I will start next week	buying healthier food, I will have it instacarted.	there is no need to go to the gym.	I will hold myself accountable by weighing myself every day. I will share this goal with my friends, and tell them to tell me to get exercising. I will reward myself with each subgoal with an bubble blow. I will blow bubbles.	2	2	2	2	5	5	4	2	2	2	2	2	2	2	2	#NULL!	#NULL!	#NULL!	#NULL!	#NULL!	#NULL!	1	2	4	4
762	12.7		#NULL!								#NULL!							Habits that waste time include procrastinating and scrolling endlessly on social media. They create distractions that don't enrich our lives but instead hamper our productivity and efficiency. Social media usage, in particular, has been linked to increased depression and anxiety in some individuals.	I plan to lose three pounds by June 30.	I will engage in 150 minutes of aerobic exercise per week.	I will walk an average 10,000 steps per day.	I will create nutritional meal plans to eat healthy and below my maintenance.	I will replace the clothes that no longer fit me.	I will track my weight via a journal and fitness app to keep myself accountable. For every 1 pound I lose, I will reward myself with $20 in my "fun" budget.	5	6	6	4	7	7	1	6	7	5	6	6	6	6	6	#NULL!	#NULL!	#NULL!	#NULL!	#NULL!	#NULL!	3	2	4	4
725	12.0833		#NULL!								#NULL!							I’m guilty of mindlessly scrolling through Instagram, TikTok, and other video apps; just like many others. This habit can eat up a surprising amount of time without us realizing it. That same time could be used for more productive activities, like studying or working toward personal goals.	My goal is to review and memorize all the Jing-Well, Ying-Spring, Shu-Stream, Jing-River, and He-Sea points for each meridian by the end of this quarter. I will measure my progress by creating weekly quizzes and flashcards, aiming to master at least two meridians per week. This goal is realistic with consistent study, relevant to my success in acupuncture school, and time-bound with a clear deadl…	Create a weekly study schedule to cover two meridians per week. Make flashcards for all point categories across each meridian. Take a self-quiz at the end of each week to track retention and adjust study focus. Review and reinforce difficult points through repetition and group study sessions. The first one is the most urgent and important.	"Review and reinforce difficult points through repetition and group study sessions." Wednesday - 8-9pm Friday - 8-9PM Saturday - 10-11AM	"Make flashcards for all point categories across each meridian." I can ask my wife to help me with this task	"Take a self-quiz at the end of each week to track retention and adjust study focus."	The pressure of having to know these points for school and exams will hold me accountable especially if this is something I want to do in the future. I will share this goal with my wife as she also plans on attending school in the future, I will ask them to constantly quiz me on these points. I will simply reward myself by buying pokemon cards.	4	4	4	4	5	5	4	5	4	5	4	5	4	4	5	#NULL!	#NULL!	#NULL!	#NULL!	#NULL!	#NULL!	4	2	4	4
1139	18.9833		#NULL!								#NULL!							I like to scroll through my phone whenever I have a break just to relax and recharge for my next set of tasks. I also play a couple trivia games on sporcle just to think about somthing else. Or just chat with my coworkers, they all improve my productivity in the long run by allowing my brain to rest but hurt it in short bursts throughout the day.	Be able to complete all my daily workflow before I go on vacation next week.	Close out all my notes on the emr	clear out all my inbox from other providers before i leave on friday	get training for recert started for the next quarter	recorganize the breakroom for more efficiency	I want to enjoy a nice two week vacation without work interfering so I first will hold myself accountable for ensuring everything is done. I will have my other coworkers up to speed on what needs to be done and then just relax.	4	7	2	2	6	6	2	6	2	6	2	6	2	6	6	#NULL!	#NULL!	#NULL!	#NULL!	#NULL!	#NULL!	3	2	3	4
920	15.3333		#NULL!								#NULL!							Habits like scrolling aimlessly on my phone definetly waste time. It takes the focus off the task at hand. Productivity and efficiency definetly suffer.	Spend fewer hours on my phone this month.	Focus more on daily life Be present with people around me Get outside more Focus on work tasks Being present in the moment would be the most important subgoal	Focusing more on work. I. Focused at work but there is room for improvement. Each week of the month I will try to reduce screen time while at work.	All the goals seem important	All the goals are important	I will share this goal with friends and family to hold me accountable	6	5	4	5	6	6	5	6	6	5	6	5	5	6	6	#NULL!	#NULL!	#NULL!	#NULL!	#NULL!	#NULL!	4	2	4	3
610	10.1667		#NULL!								#NULL!							Frequently, I find that I stay on my social media feeds, especially on TikTok and X, for too long. As soon as I try to get back to work, I realize that an hour has disappeared and nothing on my list is finished. It reduces both my effectiveness and efficiency which makes working or simply resting harder	By the end of this year, I plan to lift my monthly passive income from my investments to $1,500 by rebalancing often and looking for new chances with dividend stocks and real estate investment trusts.	It helps to put tasks in order of importance when managing time well. The Eisenhower Matrix separates tasks into four quadrants called: Urgent/Important, Not Urgent/Important, Urgent/Not Important and Not Urgent/Not Important. Dealing with full value jobs (Urgent and Important ones) first allows you to handle urgent and crucial matters. After that, deal with the tasks that are important but not u…	I should discuss my investments and how to rebalance them with my financial advisor. The first two weeks of September will be used for preparing and then I will meet with them during the Last week of September. Because it is important but not urgent, I’m scheduling it for now.	For what I hope to achieve with my investment, it is urgent to collect a lot of information about dividend stocks and REITs, but it is not very important. For this reason, I would assign the task to someone else and make time to look at the overall strategy.	I consider mindless scrolling on my social media accounts such as TikTok and X (Twitter), during working days to be an unimportant task. Since it helps nothing, I should stop using it completely.	My wife will know my investment goal so that I feel more responsible for reaching it. We will plan for her to get in touch weekly to see how I am moving ahead with my research and meetings with my advisors. Each time a subgoal is completed, for example, when finding possible investments, I’ll treat myself to a trip to the golf range or a meal with my family at their favorite place.	4	5	2	3	5	4	6	5	5	4	6	3	4	3	6	#NULL!	#NULL!	#NULL!	#NULL!	#NULL!	#NULL!	5	4	4	2
530	8.83333		#NULL!								#NULL!							I like to read news for fun. I like to watch any movie that is popular. I like to watch videos on youtube. I think all of these habits lower my productivity.	I want to enter a PhD program in 2026.	Continue to maintain the mouse colony as part of my job duties.	Learn new techniques at work - as soon as I can when I am done with my mouse duties.	Maintain the mouse colony of a lab that I used to be in - I will delegate it to their new animal tech.	Socialize with coworkers to maintain relationships.	I will share my goals with my family and coworkers who ask about my progress toward a PhD program. I will reward myself by sharing my progress with the coworkers and talking about our experience.	2	2	2	2	6	5	2	5	2	5	2	5	2	4	5	#NULL!	#NULL!	#NULL!	#NULL!	#NULL!	#NULL!	2	1	2	2
701	11.6833		#NULL!								#NULL!							I tend to take breaks in between tasks. While this can be helpful sometimes, it does make me more likely to take longer to complete the task. This leads to lower productivity.	In 5 weeks, I will talk to my boss about performance evaluation and ways I can take fewer tasks at once to improve efficiency.	Finding a time to meet with my boss, as they are very busy with their schedule.	Creating a list of ways I can improve as an individual.	Talk to my coworkers about their strategies for avoiding procrastination.	Organizing my desk for ergonomics.	I will tell my desk mate about my goal and to help keep me honest. I will tell them to give me a weekly reminder via post-it note to remind me about my goal. I will take an extended break after my work is done.	5	4	6	4	5	5	4	5	6	4	6	5	5	6	6	#NULL!	#NULL!	#NULL!	#NULL!	#NULL!	#NULL!	3	2	5	3
1482	24.7		#NULL!								#NULL!							Checking my social media sites that consume my time and reduces my important tasks at hand. Attempt to handle to many tasks at once By procrasting things that need to get done and waiting to the last minute.	I will graduate with a Bachelor's degree in Psychology from Colorado Technical University by June 2026 by completing all required coursework, maintaining at least a 3.0 GPS, and meeting with my academic advisor each semester to stay on track.	Meet with my academic advisor each semester. Schedule and attend appointments to keep on track. Enroll in required courses for the classes I need toward my degree I want to maintain a GPA of 3.0 by setting aside time to study. Complete all general and major requirement by keeping up with my program and completing capstone projects.	Meetings with the academic advisor to select the courses that I need before each semester ends.	Have my academic advisor select the courses I need.	I need to spend less time on social media to get my courses done.	I will write my goals that I want to achieve. Create a timely schedule to complete my homework. Choose a friend who will hold me accountable to get things done and keep me motivated. I will celebrate each goal done by going out to eat and spending time with friends.	2	6	6	2	7	7	5	7	6	6	6	7	2	7	6	#NULL!	#NULL!	#NULL!	#NULL!	#NULL!	#NULL!	6	2	4	4
904	15.0667		#NULL!								#NULL!							I have a habit of going on my phone when I am supposed to be working, which hinders my productivity. I also have a habit of trying to multitask (such as study, work, and make phone calls at the same time). Furthermore, I tend to complain or worry about things sometimes, when I could be using this time to ask questions or work on my tasks.	I want to study for the MCAT at least 10 minutes a day for at least three days a week (a minimum of 30 minutes total a week) for the next six months. This is relevant to me because I have decided I want to pursue medicine, and I would like to start studying for the MCAT now because it is a challenging exam.	Urgent and Important: Enhancing and improving my knowledge of high-yield topics by studying for the MCAT	Important but not Urgent: Taking full-length practice tests (I am just starting studying, and plan to take full-length practice tests later on in my MCAT study journey)	Urgent but not Important: Doing as many practice questions as possible within my study session (can lead to burnout but it's urgent to master the material)	Urgent and Not Important: Responding to emails about MCAT study plan deals and sales	I will hold myself accountable by setting a timer and not stopping studying until this timer goes to at least ten minutes (three times a week). I will talk about this goal with my friends and family. I will reward myself by having a snack after studying and doing something fun on weekends after finishing a week of studying.	6	3	6	6	6	6	2	4	7	4	6	5	7	7	6	#NULL!	#NULL!	#NULL!	#NULL!	#NULL!	#NULL!	4	2	5	4
1603	26.7167		#NULL!								#NULL!							I have a habit of procrastination. It makes me miss deadlines. It seems as if i don’t want to work on time.	Save $500 for my birthday	Go to work and do surveys	Stop eating out	Needing to go to the laundromat	Waste money	I will share it with my mom. I will ask her to call me everyday. I will take a trip for my birthday	2	2	2	2	6	2	6	2	1	6	2	4	2	2	2	#NULL!	#NULL!	#NULL!	#NULL!	#NULL!	#NULL!	1	3	5	4
607	10.1167		#NULL!								#NULL!							I have a habit of getting distracted with matters pertaining to my family. Often times, i struggle to say no to their requests. Leaving me with stalled work on many occasions.	Complete my latest project at work.	I need to first complete house chores, then tend to my college education. Thereafter, i have to get my primary job started.	House chores are important but not urgent and i shall do them last.	I shall delegate my errands to my sister.	Checking up with my friends is not urgent.	I'll hold myself accountable by restricting access to hobbies such as exercise and resturant consumption. Then, i will reward myself with those pleasures when my goal is reached.	5	5	7	2	7	5	2	5	5	5	4	6	5	5	7	#NULL!	#NULL!	#NULL!	#NULL!	#NULL!	#NULL!	3	2	5	5
1330	22.1667		#NULL!								#NULL!							A lot of time can be wasted on personal electronic devices such as cell phones. Scrolling on phones and playing games can be a distraction that lowers productivity and efficiency. It takes people away from the task at hand and can suck you in for longer than you may perceive.	Spend the first 2 hours of the day with 0 outside distractions such as cell phones	1. Mute all notifications (allowing yourself only to be reached in an emergency situation or for something involving your children, etc. ) 2. Leave phone face down near your desk to rectify the urge to check notifications 3. Set a timer for 2 hours during which you will not use your device 4. Work during those 2 hours The most urgent and important subgoal is item number 1	The most important but not urgent item is item 4. It does not matter at which point in the day you spend 2 distractions free hours. Could be at the very beginning or very end or something in between. You just want to ensure the two hours are consecutive.	This goal is deeply personal in nature so it would be difficult to delegate to someone else. However, you can use another person to keep you accountable.	The timer is not urgent and less important in the m this goal. You could well exceed the two hours it’s distraction free time if you needed and hero track of the time on your own without the use of a timer.	To maintain accountability, I will share my goal with a trusted colleague who I will instruct to call me out if they see me faltering. To reward myself for completing 2 hours of distraction free work, I will allow myself a 10 minute break after that time period to spend time on my phone or feed a snack or something else.	5	3	4	4	6	6	2	5	6	4	6	5	6	7	6	#NULL!	#NULL!	#NULL!	#NULL!	#NULL!	#NULL!	2	2	4	3
827	13.7833		#NULL!								#NULL!							Three habits that waste time are watching tv, scrolling through social media, and taking long naps. They affect one's productivity and efficiency because they waste valuable hours of the day and they kill our motiviation.	I want to make $600 this month in side hustle type jobs to put into my savings account.	Check online multiple times a day for possible work.	Try to work one hour a day, at minimum on this. I will need to do this every day regardless of what I have going on or the day of the week.	Check onto what I have to sell and take pictures of it. Macie can do this.	Reviewing my listings and seeing how many views they have.	I will check in every few days to see how much I have payable to me and keep a spreadsheet of it. I will share my goal with my husband. I will have him follow up with me to make me accountable. For every $150 I earn I will allow myself to relax on the couch and watch something with my family.	2	3	4	1	5	5	3	5	4	4	2	4	3	5	4	#NULL!	#NULL!	#NULL!	#NULL!	#NULL!	#NULL!	2	2	3	3
445	7.41667		#NULL!								#NULL!							I get distracted and spend time scrolling or web browsing. It keeps me from focusing. This wastes meeting time!	I will avoid looking at instagram or online shopping until I am taking a designated break for the next week.	Don’t open instagram.	-today, during my first meeting	N/a	N/a	I will share it with my coworker and each day I avoid distraction I’ll get a sweet treat.	5	4	2	4	6	6	1	6	6	6	4	6	6	6	6	#NULL!	#NULL!	#NULL!	#NULL!	#NULL!	#NULL!	4	1	4	4
724	12.0667		#NULL!								#NULL!							People often become distracted when they need to concentrate on projects. This has a negative effect on productivity. Overcoming distraction leadscto better efficiency and productivity.	I want to plant 5 new plants in my garden over a 2 hr. period today. It will significantly improve how my garden looks.	Find space for each plant.	Choose plant for each spaxe.	Get tools needed.	Fill water bucket.	I will make sure I have blocked out the time to plant. I will have my wife ensure that the time is available. I will take a picture of each plant as it's planted as a reward.	5	6	5	5	6	6	2	6	6	6	6	6	5	6	6	#NULL!	#NULL!	#NULL!	#NULL!	#NULL!	#NULL!	4	1	4	3
630	10.5		#NULL!								#NULL!							I would say myself and people around me have a bad habit of getting caught up doing stuff on our cell phones. such as gaming, scrolling social media, and just end up not realizing how much times went by	My goal is to find another way to get income a little more	Look into jobs, side gigs, turning hobbies into profit, things to make extra cash in the community	trying to search things up	have my family ask around	calling people	ill share my goal with my partener, ill reward myself by slightly with a small spurge	4	1	4	2	5	7	2	4	4	1	2	5	5	5	5	#NULL!	#NULL!	#NULL!	#NULL!	#NULL!	#NULL!	6	1	4	4
2245	37.4167		#NULL!								#NULL!							I have a habit of watching tv. I spend time watching YouTube videos when I should be paying attention to designing t-shirts and earrings. I would get more done if I paid more attention to what I was doing. Also, I would make less mistakes.	I want to pay off $3000 of debt in the next 9 months. This can be achieved. I need to pay off about $340 of debt per month. I should be able to pay this amount, maybe a little more, by doing research surveys everyday. I need to earn about $10 - $15 per day to achieve this goal. The goal is very relevant to me because I want to pay down this debt so I can move to a different apartment in a better …	The urgent goal is to earn at least $10 per day doing research surveys. This goal is very important because the more I earn the faster my debt will go down. As debt goes down the more money I can save. It is important to me to have a savings account that is growing.	It is important for me to find the apartment that I like and is in a good location. This is important but not urgent because my move is 10 months away.	It is urgent to find interesting and higher paying surveys but not important because every little bit helps. So even lower paying help.	It is not urgent that I does surveys every day because some days I find higher paying projects. It's not important because in the end the averages work out to about $10 per day of earnings.	I share my earnings info with a friend. She knows that is I earn my debt goes down. She sees how happy I am was this debt goes away. I don't ask her to keep me accoutable because she knows how motivated I am to move and get rid of this debt. I reward myself by looking at my bank accounts every day and feel the satisfaction of the debt getting smaller and my savings account getting larger.	4	4	1	4	5	5	3	5	4	4	4	5	4	5	4	#NULL!	#NULL!	#NULL!	#NULL!	#NULL!	#NULL!	3	1	4	4
669	11.15		#NULL!								#NULL!							I have a habit of checking my phone to open up my email or refresh the same couple of pages. Even if it's only been a couple of minutes since I last checked, or I haven't received any notifications that I've received a new message. It only takes a few seconds but it adds up throughout the day.	I have training guidelines for a new work project that I need to review to complete an assessment on. The sooner I do it, the sooner I can get started working on the project.	I need to review the guidelines. I can't accomplish anything else for the broader goal until I do this.	I need to get started working on the project. This can't happen until the other goals are met.	I need to complete the assessment. Anyone can do this with familiarity of the guidelines.	Following up on any emails related to the project.	I will share my goal with a close family member and tell them not to distract me so I can focus on my tasks undisturbed. I'll reward myself with the opportunity to ultimately work on the project for pay.	4	4	4	1	6	6	1	6	6	6	4	6	4	6	6	#NULL!	#NULL!	#NULL!	#NULL!	#NULL!	#NULL!	3	1	4	3
3373	56.2167		#NULL!								#NULL!							A habit that myself and many others have that waste time is scrolling through social media a different videos and reels. I will get on my social media page and begin to scroll and ill end up clicking on a video or something and next thing I know ive been mindlessly wasting up to an hour or more looking and watching things that are not productive at all.	I would like to start walk or hike at least 3-5 times a week, for at least a mile each time to start out with and then eventually get up to 3 miles each time I walk to get more exercise and better health.	in order to achieve my goal I will need to ensure I set aside the time to walk that does not conflict with my work schedule and also include my partner to join my goal with me for motivational purposes	I will start out walking on my two scheduled days off, I will look at my posted work schedule and create a option of times to complete my goal	I will have my partner join me for encouragement and I will have have him create the calendar or along with me	I will walk 3-5 times a week and 2 miles each time and I wil do this and have my goal complete within 60 days of starting	I am going to hold myself accountable and share my goal with my partner for motivation and aspiration; each time I meet a goal or a subgoal I will mark it off on my schedule or calendar and my reward will be my mental and physical health that the walking gives me	6	3	5	3	7	6	4	6	5	5	4	6	6	6	6	#NULL!	#NULL!	#NULL!	#NULL!	#NULL!	#NULL!	5	2	4	5
973	16.2167		#NULL!								#NULL!							A few habits that waste time are scrolling on social media. People also watch a lot of television. They waste time because it's purely entertainment and put off what one should do for work or to be productive.	Finish my website by June 10.	organize information organize layout create wordpress Connect to social media accounts	Connect to SM accounts by June 15	organize layout		I would make a timeline to check off when each part is completed. I will reward myself with a Starbucks reward after meeting steps	4	5	2	2	7	7	3	6	5	6	4	6	5	6	3	#NULL!	#NULL!	#NULL!	#NULL!	#NULL!	#NULL!	3	2	3	4
1004	16.7333		#NULL!								#NULL!							Many individuals, myself included, often find themselves spending excessive time mindlessly scrolling through social media. This behavior can greatly diminish our ability to concentrate on important tasks. Such habits frequently result in procrastination and a drop in overall productivity, making it more difficult to meet deadlines efficiently. Consequently, we waste valuable time that could be b…	Objective: My goal is to enhance my physical fitness by running three times a week for at least 30 minutes per session over the next three months. I plan to concentrate on running to improve my cardiovascular health and endurance. Measurable: I will monitor my runs to ensure that I complete a minimum of three sessions per week, with each session lasting at least 30 minutes. Achievable: Given my c…	Design a weekly running plan by assigning particular days and times for your runs. Organize your running gear and set out your outfit the night before every planned run. Monitor my progress after every run to make sure I hit the goal of running three times a week. Schedule reminders on my phone to notify me 15 minutes before each planned run. Critical and Essential Objective: Schedule alerts on m…	Develop a running plan by designating certain days and times each week for your runs. Timeline for Task Completion: Sunday at 5:00 PM Duration: 30 minutes Here are the details: Assess my weekly obligations, select particular days and times for running, and record them in my calendar or planner. By finishing this ahead of time, I establish a clear plan that minimizes stress and keeps me on track t…	Considering the tasks outlined, none are strictly categorized as Urgent but Not Important because they all play a direct role in achieving the SMART goal. However, if I explore delegation options, the task: Set up phone alerts to remind me 15 minutes before every scheduled run. could be delegated if someone could assist with the setup or provide reminders. Assign this task to someone such as a fa…	Develop a weekly running plan by designating certain days and times for your runs. Get your running gear and outfit ready the night before each scheduled run. Monitor my progress after each run to ensure I reach the goal of running three times per week. Create reminders on my phone to notify me 15 minutes ahead of each planned run.	To ensure I stay committed to achieving my running goal, I'll share my plan with a supportive friend or family member who encourages my fitness journey. I'll request that they check in with me weekly to discuss my progress and remind me about the scheduled runs. To keep myself motivated, I'll treat myself to small rewards each week that I successfully finish my three runs. These could be a favori…	5	6	4	2	6	6	4	5	5	6	5	5	5	7	5	#NULL!	#NULL!	#NULL!	#NULL!	#NULL!	#NULL!	4	2	5	3
1518	25.3		#NULL!								#NULL!							Doomscrolling on phone, watching short videos, playing video games. They effect my productivity by making me lose track of time doing mindless activities	I wanna use my phone less	Delete social media apps	Spend less time on phone. Have a screen time of less than 5 hours a day by July.	Stop watching Netflix .	Get a laptop	I hold myself accountable by tracking how much I spend on my phone daily. Nobody. Reward myself by having a nice meal	6	6	4	4	7	7	7	6	7	4	6	6	6	7	7	#NULL!	#NULL!	#NULL!	#NULL!	#NULL!	#NULL!	5	2	5	3
1270	21.1667		#NULL!								#NULL!							I have a habit of taking naps during the day instead of doing work, with the excuse that it is good for my wellbeing- however, it ruins my productivity because it disrupts my work. I also have a habit of playing video games during the day and working during the breaks, which severely limits the time I work. Finally, me and my partner both work from home and I have a habit of going to their office…	I would like to finish creating a series of workshops by the end of the month. It is measurable because the outline of the work is already complete and I must meet all the pre-determined criteria to complete it. It is a stretch because it requires critical thinking and problem solving, but is certainly achievable. This goal is extremely relevant because it will kick-start an entire program that w…	The most urgent and important is to address feedback on the last draft topic. This means that the workshop will have a draft that is ready to actually be finalized, but will not be finalized just by addressing feedback.	Creating presenter notes for all the workshops is important but not urgent. It can be done in the last week of the month.	The workshop design can be delegated to someone else, likely a contractor.	I am honestly not sure that this task can be labeled as this, but I suppose it is urgent but not important to finalize the activities in the workshop. I could put vague instructions/a picture and any exercise could be done without it being detailed on the slide.	I will share my goal with my supervisor. I will ask them to provide feedback each week on my tasks. I will reward myself by asking for an expansion of role responsibilities.	6	4	5	4	7	6	4	4	4	4	4	4	6	6	6	#NULL!	#NULL!	#NULL!	#NULL!	#NULL!	#NULL!	3	2	4	4
1822	30.3667		#NULL!								#NULL!							Taking personal calls while at work Taking unauthorized breaks Not checking over notes for accuracy or completion In our work environment, we often work independently and alone with no supervision. Many times my co-workers do not focus on completing their notes. Instead, they’ll play something on their phone, like a tv show or sporting event, while they work. Other times they will have a friend o…	I plan on turning in all completed work by the end of the month. I will do this by selecting 5 days worth of work each work day, and printing off my notes. I will organize the work according to program standards, scan and email it to my supervisor, and turn it in.	I must go through my sent emails to print my notes from the days I have not turned in yet.	I will check over past work to make sure it is filled out completely. I will do this by June 15.	The shredder needs emptying, so I will ask my co-worker to do this so we can shred any extra documents.	There is no part of this process that fits this category.	I will tell my partner about my goal, and upon completion, we will go out to dinner.	4	4	2	6	6	7	1	7	6	6	5	6	5	6	6	#NULL!	#NULL!	#NULL!	#NULL!	#NULL!	#NULL!	5	2	5	4
301	5.01667		#NULL!								#NULL!							I read smutty books. It wastes my time but I enjoy it. I like to read trashy romance novels	I want to lose three pounds. I will measure it with a scale. It is achievable in 2 months. It is relevant for health. I will give myself 2 months.	Reducing calories. Eating less. This is how to lose weight.	Clothes fitting better. It will happen with weight loss.	Buy healthier foods. My husband can do this.	Buying new clothes.	I will weigh myself weekly. I will tell my husband. He will help me eat healthy. I will reward myself by having clothes fit better	2	4	2	2	5	5	2	5	2	5	2	#NULL!	5	5	2	#NULL!	#NULL!	#NULL!	#NULL!	#NULL!	#NULL!	1	1	5	4
1326	22.1		#NULL!								#NULL!							I tend to go on my phone when I'm bored, triple check everything, or tend to take my time on tasks if I am not in a rush. This means I get distracted quite a lot and do not act as urgent as I need to at work. Although I try to be as careful as possible, this could mean I am not as fast because I am too cautious and paranoid and tend to check things over and over.	I want to get a STEM job that pays at least $80,000 annually by the end of August 2025.	Schedule interviews or phone calls with jobs that have replied or reached out to me.	Network with professionals or people in the area or industry I want to go to.	Respond to all the job alerts I receive everyday.	Buy new work or interview clothes.	I will share my goal with friends and family and ask that they check in on me throughout my job search or see if they have any leads or suggestions. I will reward myself by taking myself out to eat by myself or with other people once I land a better paying job and get myself a nicer, single apartment.	6	5	5	5	7	6	5	7	6	7	5	7	5	7	7	#NULL!	#NULL!	#NULL!	#NULL!	#NULL!	#NULL!	5	2	2	4
1274	21.2333		#NULL!								#NULL!							Three habits that others or I may have that wastes time are that procrastinating, double checking work, taking my time. These habits decreases productivity and efficiency	My goal is to save $100,000 within the next 10 years by putting away $1000 every month and investing it in a etf.	Saving $1000 a month	Investing the saved money. I will start this within a year of saving.	Going through my finances	Nothing	I will go through my finances and budget. Make sure I am not overspending on any category. I will share my goal with my wife. I will ask my wife to track my spending with me to keep me accountable. I believe every time I save $1000 this will reward me mentally.	4	5	6	4	6	6	3	6	6	4	6	6	5	6	5	#NULL!	#NULL!	#NULL!	#NULL!	#NULL!	#NULL!	1	1	5	4
816	13.6		#NULL!								#NULL!							I tend to waste time on my phone a lot of the time. It tends to distract me from doing important things on time. Its a habit that is hard but important to break.	Spend less time on my phone	cutting down screen time at night	Screen time during the day, maybe during a certain time period	telling my family to understand that I can't answer messages a lot	deleting distracting apps	I will try to put my phone down more. I will share my goal with my family so they know and will help me when I'm around them. I will reward myself with a new book to try to read instead.	6	4	3	4	7	6	2	5	6	5	4	4	6	7	5	#NULL!	#NULL!	#NULL!	#NULL!	#NULL!	#NULL!	2	2	4	3
1931	32.1833		#NULL!								#NULL!							I have a habit of making sure my products are neatly organized. For example, making sure that my boxed grocery goods are organized from largest to smallest. These habits make it easy for me to ensure the space is being utilized properly and efficiently, but may slow me down, ultimately, when it comes to finishing whatever task I need these organized products for as quickly as I possibly could.	When I'm organizing products in my home, such as groceries, I need to ensure that they stay organized, that way, when I get new products, I can easily slot them in, so to speak. This will help me stay organized, prevent me from worrying about items being out of place, and allow me to focus on other, more important tasks, as soon as possible.	Coming up with an efficient storage solution that persists long enough to not need redoing.	Making sure that others respect my organization and place items where they belong or back where they came from.	Condensing down how many products I need organized.	Temporarily moving any products to a more secure location.	I will share this goal with my family, and involve them in this process. We have a large family and it can become quite hectic when searching for specific things, as they often get misplaced or forgotten about. My primary goal is to ensure whatever organization method I come up with is respected and things are put back where they go or new products are placed properly. My reward will be time save…	2	1	4	1	7	5	2	2	3	4	1	3	1	3	5	#NULL!	#NULL!	#NULL!	#NULL!	#NULL!	#NULL!	2	2	5	3
621	10.35		#NULL!								#NULL!							We like to look out the window and watch people or cars walk or drive by. It allows us to break away from a stressful or hard task. However it also makes us lose our focus on the task. It decreases productivity and efficiency due to the time wasted not working on the task and watching and potentially daydreaming.	Finish current project with good results. It is easy to track the progress by how far the product is completed. It is relevant and time bound due to it being my work project.	Finalize design. Without the design it would be impossible to have a target to complete the project.	Finishing touches and optimizations. These would be more behind the scenes and not something that would be noticeable from the outside. I will complete this at the end.	My coworker could easily do this because he has the experience in this type of project.	Small marketing changes, this wouldn't change much and is not important for the project to succeed.	I would share it with my cowoker that is also working on this project. By telling them that if I complete this I would take them to lunch makes it a sort of reward for the both of us. As I complete each step I might allow myself time to relax.	4	4	5	2	7	6	2	6	6	6	5	7	7	5	5	#NULL!	#NULL!	#NULL!	#NULL!	#NULL!	#NULL!	3	2	4	5
1127	18.7833		#NULL!								#NULL!							A newer habit that is not good for productivity is far too many hours spent mindlessly on social media and playing games on a smart phone, etc. (i.e., excessive screen time). Excessive worry and its manifestations like over planning and overthinking can certainly waste time. Meetings, especially many meetings per week, tend to be wasteful of time, as not much is accomplished, and it could be as w…	I want to establish a more defined daily routine, starting with waking up earlier. Specifically, say, rising at 8AM. It is relevant and a priority, as routine will give me more energy and help me accomplish more.	Plan for and define a time of winding down at the end of the day to facilitate sleeping at the same time.	Set aside various items needed for winding down (e.g., a book to read).	Ascertain what will be done during winding down before bed (e.g., reading a book).	As above, what exactly will be done to relax before bed is not particularly important to ascertain beforehand.	I will share the goal with a friend and ask for their encouragement. I could reward myself with more quiet time in the morning if I am able to incrementally meet my goals.	6	5	6	3	7	6	1	6	5	6	5	7	5	6	4	#NULL!	#NULL!	#NULL!	#NULL!	#NULL!	#NULL!	3	1	5	3
495	8.25		#NULL!								#NULL!							I think there are tons of redundancies and niceties in my field because I’m within corporate a little bit. I think writing long emails with an intro and formality wastes a lot of time and slows my rhythm. I avoid completing redundancies like emails because I feel like they waste my time and take away from my work.	I want to apply for graduate school within 6 months.	Complete common app essay	Collect recommendation letters	Refine resume before submission	Look for future classes	My family and friends are aware of this goal, and I have a mentor who will keep in touch to see I am meeting my goals. I reward myself by progressing in my career and paying off loans.	4	2	2	2	5	5	2	4	2	4	2	4	2	5	4	#NULL!	#NULL!	#NULL!	#NULL!	#NULL!	#NULL!	6	1	3	3
762	12.7		#NULL!								#NULL!							A habit that's common to have is procrastination, always trying to delay something until the very last minute. Constantly procrastinating allows someone to waste an extreme amount of time, when they could be using that time for more productivity. When procrastinating, your efficiency also drops, as all that time is wasted instead of using it to its most efficient aspect.	A goal I want to accomplish is starting my own business.	The most urgent sub-goal is to copyright or trademark my business idea.	Testing various other components for my business idea for more variations, which can be completed at any time within the next few months.	Designing a logo, which can be designated to someone else more competent.	Testing out different color variations.	I will hold myself accountable by working to get different prototype variations created, so I have a wider selection to choose from. I will share this goal with my close friends, and family as I have them test the prototypes out. I will reward myself by having a sense of accomplishment once I reach my next step into this goal.	5	6	7	2	7	6	5	6	5	5	7	6	2	6	5	#NULL!	#NULL!	#NULL!	#NULL!	#NULL!	#NULL!	2	1	5	4
898	14.9667		#NULL!								#NULL!							tik tok scrolling, gaming on phones, social media, all become major distractions in life and decrease a person's efficiency and productivity. They keep a person out of touch with reality and pull people away from the important things in life.	My goal is to exercise 5 days a week for a minimum of 20 min.	Avoid getting on social media or games or short videos before engaging in my goal.	Changing into my workout clothes by a set time.	Call my loved ones and speak with them prior to working out.	Have my equipment ready.	I am accountable to my spouse. I feel guilty if I do not follow through with my goal and just having to tell him that I did not workout is embarrassing and makes me very uncomfortable. I will reward myself by purchasing clothing or a plant or hair do.	5	5	4	5	5	5	4	5	5	5	4	5	4	6	5	#NULL!	#NULL!	#NULL!	#NULL!	#NULL!	#NULL!	3	1	5	4
1108	18.4667		#NULL!								#NULL!							One habit would include making coffee shortly after arriving to work, A second habit would include a morning discussion of the latest gossip and or news. A final habit would be going online at various points of the day to mindlessly search topics unelated to work.	Answer all emails in my inbox within the first hour of the day.	Separate myself from the normal morning routine of gossip in the office	Plan on allocating the next hour to email - consider phone messages in the next hour	Have a subordinate pick up the physical mail and go through it - highlight and set aside for me later in the morning	Cleaning the coffee machine	I will let my secretary know that I will cleaning up my inbox over the next hour with the goal of getting it completed and caught up. I will limit any distractions that I may have and reward myself with a mid-morning snack if I get it done.	5	6	5	2	7	7	2	6	5	5	4	6	4	6	5	#NULL!	#NULL!	#NULL!	#NULL!	#NULL!	#NULL!	4	1	4	4
1373	22.8833		#NULL!								#NULL!							i have a habit of always pressing my phone. most of my friends always complain about it. it sometimes can be really annoying	my goal is to complete my project by the end of the month, by focusing my time and working hard because the project is very important to my work and career I will finish my work project by June 30 by working on it for 2 hours each weekday because it’s important for my career.	Outline the project and create a schedule by the end of this week. Complete the research or data gathering needed for the project. give a friend the project to access how far i have progressed Finish the first draft or main content of the project. Revise, edit, and finalize the project before submitting it. the most important is to complete the research gathering needed for the project	Revise, edit, and finalize the project before submitting it. This task is important because it ensures the quality and professionalism of your work, but it’s not urgent yet—especially early in the month. However, if left too late, it can quickly become urgent. Schedule to Complete This Task: Week of June 24–28: Monday (June 24): Review the full project and make a list of changes. Tuesday–Wednesda…	Formatting the document and creating the final presentation layout. This task is urgent because it needs to be done before submission and can take time, but it’s not highly important in terms of using your core skills or decision-making—it’s more about appearance than substance.	give a friend the project to access how far i have progressed	I will tell a friend or coworker about my goal and ask them to check in with me once a week to see how I’m doing. I’ll make a simple checklist to track my progress. Each time I finish a task, I’ll reward myself with something small like a snack or break. When I finish the whole project by June 30, I’ll treat myself to something fun, like a day off or going out.	4	7	5	1	7	7	1	7	1	7	1	7	4	7	1	#NULL!	#NULL!	#NULL!	#NULL!	#NULL!	#NULL!	7	1	5	4
771	12.85		#NULL!								#NULL!							Some habits that waste time include playing video games, scrolling social media, and binge-watching bad television shows. These habits affect productivity and efficiency because they take time in themselves, but also don't teach anything new, offer new perspectives, or contribute to our well-being in a meaningful way.These habits give us dopamine, but leave us less motivated and less inspired.	Read five books related to my current research and take notes and annotate. Read these five books over the next month.	Choose the five books that are most relevant to my current research.	Decide which book is the most significant, and make that the first book to read.	Make an outline in a notebook ahead of time.	Share what I'm reading with my team and let them know I will be sharing writing about the ideas in my research.	I will share my goal with my closest friends and partner in order to keep myself on task. I will ask them to check in with me to keep track of my progress. I will reward myself with more casual reading for fun.	6	6	3	4	6	6	2	6	6	6	6	6	5	6	6	#NULL!	#NULL!	#NULL!	#NULL!	#NULL!	#NULL!	5	2	5	2
900	15		#NULL!								#NULL!							Scrolling on my phone. Sometimes I get caught up with what I see on my phone and hours can go by without me even knowing. It’s easy to go down a rabbit hole looking up information about things I see online.	I would like to save three thousand dollars by the end of the year. I will keep track of it on a spreadsheet. I will set up direct deposit into savings. I have the available room in my budget. It is important to me to bolster my emergency fund. And I want to complete by end of year.	Set up direct deposit into high yield savings account. Work hard to bring in extra money through side hustles. Try to bring in an extra $100 per month in side hustles. Don’t spend money in unnecessary things.	Review other line items in budget to see if there’s any wiggle room.	I can’t think of anything that would be urgent but not important.	Spending time on my phone.	I won’t share my goal with anyone. I will review spending weekly. And add information to spreadsheet. My reward will be the extra money in the bank.	4	6	3	2	6	6	2	6	6	5	5	6	5	6	6	#NULL!	#NULL!	#NULL!	#NULL!	#NULL!	#NULL!	2	1	5	2
531	8.85		#NULL!								#NULL!							One habit that wastes time is scrolling on your phone. A second habit that wastes time is talking too much with friends co-workers. A third habit that wastes time is daydrearming/having your mind wander. These habits have a negative imapct on productivity and efficiency.	Catalog large laserdisc lot.	Listing the items into our POS system.	Creating listings on eBay.	Clearing out space to store them.	Advertising the listings on various social media groups.	I won't leave work today until it gets done. I'll share that goal with a co-worker. I'll have them remind me about it every few hours if I haven't started. I'll reward myself maybe with a small dessert after work when everything is done.	6	6	4	1	7	7	1	7	1	7	1	7	6	7	7	#NULL!	#NULL!	#NULL!	#NULL!	#NULL!	#NULL!	4	1	4	5
1341	22.35		#NULL!								#NULL!							Whenever I am cleaning the kitchen I pour myself a bowl of cereal which drastically delays me cleaning the kitchen in a timely manner. Ironically at work I've developed a habit of checking for surveys which hinders me from completing my work tasks. Most of the time I don't pick my work clothes out for the week and I am scrambling each morning to find something to wear and usually need to iron so …	I would like to send out 15 Excel bank statements today. There are 15 so I can quantify and keep track of the how many I have done. It is achievable as it may take 5-10 minutes per Excel statement. This is relevant to my job duties that I am required to do. These were due to be sent yesterday so it is definitely time bound to get done today or asap.	Emailing the Excel bank statement to each employee is the final and most important step	This is a little tricky, as it is all important because of the deadline being yesterday.	This is also something tricky as it all important and urgent, and it would take more time to train someone on how to do it as only I know how.	I cannot eliminate any of the tasks.	I will have my manager hold me accountable and I will let him know my goals and update him as I progress. I will have a share checklist so he can check in on my status. I will reward myself mentally by alleviating the stress of having it completed	7	6	7	5	7	7	7	4	7	4	7	7	7	7	7	#NULL!	#NULL!	#NULL!	#NULL!	#NULL!	#NULL!	1	1	5	5
813	13.55		#NULL!								#NULL!							Using Facebook Chatting on the phone Watching TV These three things are useless so they have nothing productive about them.	Mop all of the hard floors in my house This is achievable because I have a light and great mop that doesn't require a bucket to drag around. It's relevant because I walk barefoot and I want clean feet. It's time bound because I have pets and family.	Vacuum first Add cleaner to mop Put fresh pad on mop Mop floors which is always urgent	Adding cleaner isn't always urgent because there's often leftover cleaner in the mop already	Urgent but not important is vacuuming first because I probably did that already	Mopping is not urgent but important to me and I probably need not do it so frequently	I will tell my family the floor is clean. I'll insist they either remove their shoes or wipe them well upon entering our home. I'll reward myself by relaxing when I'm done.	4	5	4	4	7	6	7	7	7	7	6	6	7	7	7	#NULL!	#NULL!	#NULL!	#NULL!	#NULL!	#NULL!	6	1	5	5
461	7.68333		#NULL!								#NULL!							I do alot of things that waste time, I have ADHD! I have the habit of getting distracted, of starting a task before another is finished. I have a habit of staying things without all the tools needed. These affect productivity by rendering me helpless to finish, forgetting the project all together, or having to re do things	I want to become a mental health counselor, within next 4 years, I need to start as soon as possible to be done within 4 years.	Get prior loans forgiven	Apply to school	Prepare personally	Prep family	I will hold myself accountable by having a set timeline	5	5	3	5	7	7	2	5	6	6	6	5	5	6	6	#NULL!	#NULL!	#NULL!	#NULL!	#NULL!	#NULL!	7	1	5	5
784	13.0667		#NULL!								#NULL!							I have a habit of always checking my phone regardless of what I'm doing. It tends to slow me down. Even worse, if I see something interesting, I will be distracted for a good bit.	My goal is to earn a satisfying income within the next few months by getting a stable and consistent job. This will allow me to spend more on my family and necessities.	Applying to multiple jobs with noticeable effort	Fixing some small issues with my car, which is what I use as transportation	Buying suitable clothing for job searching	Getting more in shape	My family has high hopes for me, and I do not want to let them down. The nature of my goal is one that rewards itself, so there's no worry there.	5	7	5	1	7	7	1	7	1	6	1	7	4	7	5	#NULL!	#NULL!	#NULL!	#NULL!	#NULL!	#NULL!	5	1	5	5
550	9.16667		#NULL!								#NULL!							Social media is a distraction. You can get lost scrolling videos or reading comments. I can get lots done if I out the phone down.	I need to clean out my closet. I have random sizes I need to give away.	Need to dump clothes.	Cleaning out shoes and purses.	My husband can take it to goodwill	Cleaning out purses	My husband will keep me accountable. No dessert for me until I’m done. I will reward myself with ice cream.	1	1	1	1	7	7	1	5	1	7	1	5	1	1	1	#NULL!	#NULL!	#NULL!	#NULL!	#NULL!	#NULL!	2	1	5	5
956	15.9333		#NULL!								#NULL!							I have a tendency to "doom scroll" on social media. I start with the intent of checking on one thing or watching one video and often can spend one or two hours on my phone without realizing it. Once I "come back to reality," I have a guilty feeling or sometimes a feeling of disgust..like I just wasted all that time on literally nothing.	S: I will look at social media on my phone, twice a day, for a maximum of 30 minutes each session. I will break down how many minutes I can use per social media platform. M: I can measure this by setting a timer on my phone to ensure I don't go over 30 minutes. I will also set aside a specific time in the morning and in the evening for these two sessions. A: Yes, this goal is achievable. R: This …	Selecting a specific time in the morning and in the evening that I will look at social media on my phone.	I will create a written daily schedule, Monday through Friday, for my social media sessions. I am a visual learner so this will help me and keep me accountable. I will do this today.	Once my schedule is created, I will delegate someone to type it up/handwrite it and make it fun, colorful, and festive! A fun visual will encourage me to stick to the schedule.	Detailing how much time I can spend on each social media platform.	I will hold myself accountable by asking a friend or family member to join me! If I'm doing this alone, I will still tell my friends and family so they can check in on me, help distract me if necessary and support me during the week. I can ask them to send me funny memes and Gifs that make fun of social media use/users, they can send me a quick and encouraging text before my 30-minute session or …	7	6	4	1	7	7	1	7	1	7	1	7	5	7	6	#NULL!	#NULL!	#NULL!	#NULL!	#NULL!	#NULL!	3	1	5	5
1331	22.1833		#NULL!								#NULL!							I have a habit of waiting until I feel ready to do something, but often, I do not ever feel ready to do and I waste time waiting to feel ready. I also have a habit of scrolling social media when I could be doing something productive. My last habit is "bed-rotting," in which, I stay in bed all day and do not get anything done due to fatigue or executive dysfunction.	My goal is submitting my work schedule form. I can measure my progress in steps such as, 1) counting my work hours. 2) counting money made. 3) Calculating expenses. 4) compiling them. This goal is incredibly important to me because it helps me afford basic living necessities. My deadline is by the end of day on the 8th.	Counting my work hours. It is the most important, urgent, and most time consuming-task.	Calculating expenses is important but not urgent. It is something that can be done fairly quickly. I will do this last and in the evening of June 5th.	Calculating income is urgent but not as important. I will delegate this to a friend who is better at calculations.	Compiling the forms, work hours, money made, and expenses are not urgent nor important as they can be submitted separately and do not need necessarily special organizing. I will eliminate this step.	I will hold myself accountable by remembering the deadline and sharing my goal with my mother, brother, and best friend. I will ask them to send my back into my room and say no if I suggest engaging in non-productive activities. I will reward myself with multiple breaks after each stage, but no more than 40 minutes. Once the final goal is met, I will take a day off from both house work and regula…	5	7	5	1	7	7	1	7	1	7	1	7	1	6	7	#NULL!	#NULL!	#NULL!	#NULL!	#NULL!	#NULL!	6	1	5	5
1088	18.1333		#NULL!								#NULL!							i smoke cigarettes. i sit around smoking when i could be getting things done. that makes me not efficient.	I would like to make my income from home. this is specific my income is measurable. it is definently achievable. it is relevant to that i need a job. and it is timebound because i need it asap	needs to happen asap	that i need a job	find a work from home job for me	income from home	i will readily look for the job with all spare time. i will share with my partner. i will reward myself when i get the job.	6	2	1	2	7	5	6	6	4	2	4	5	5	4	6	#NULL!	#NULL!	#NULL!	#NULL!	#NULL!	#NULL!	7	2	2	4
2392	39.8667		#NULL!								#NULL!							I have a bad habit of doing things all on my own. Even though I love doing things independently, I tend to waste a lot of time on those tasks. I plan on learning to delegate tasks to people to help me save time.	I want to be the regional manager of my company in the next two years.	1. Develop leadership skills. 2. Exceed performance metrics. 3. Build relationships with senior leaders. 4. Gain strategic experience	Developing leadership skills is important, but not urgent. I will add time schedules to my calendar to avoid procrastination.	I can delegate exceeding performance metrics by delegating some routine tasks to a high-potential team member	I will eliminate unproductive meetings or low-value administrative work.	I will share my goals with my mentor and ask for a quarterly progress review and feedback. I will reward myself when I hit a milestone with some meaningful experience and celebrate my small wins.	7	7	6	7	7	7	6	6	7	5	5	7	7	7	7	#NULL!	#NULL!	#NULL!	#NULL!	#NULL!	#NULL!	4	1	4	5
733	12.2167		#NULL!								#NULL!							The first one that is a waste of time is spending to much time discussing with a client how they got into their financial deficit situation. This wastes valuable time when you have a full schedule. The next one is that a coworker wastes time by not pre bagging food items that client will receive when they are seeking assistance. It takes much longer when you start from scratch. These two things a…	Spend 15 minutes tops with a client. This goal is specific, achievable, measurable and relevant to making sure that each person that is seeking assistance can be served.	What assistance is needed	Making sure paperwork is complete	The receptionist should make sure paperwork is complete before I see the client	Solving the clients financial problems	The receptionist and I will have a 15 minute timer from start to finish. I will ask the receptionist to schedule appointments for 15 minutes. I will make sure that I don't waste much time with each client. I will reward myself with knowing that I can accomplish a goal and buy myself a speciality coffee at the end of the day.	5	6	2	1	7	7	5	7	6	7	6	7	5	7	7	#NULL!	#NULL!	#NULL!	#NULL!	#NULL!	#NULL!	7	1	5	4
793	13.2167		#NULL!								#NULL!							Procrastination, being distracted by social media, and taking too many breaks before completing a task are habits that waste time. They effect productivity and efficiency because they deter from the task at hand. They are not effective ways to accomplish anything and keep one away from their goals.	I want to lose 10 pounds. I can measure that by using a scale to view my weight loss and a measuring tape to measure my waist. It is hard but not impossible. This goal is very important to my health and long-term well-being. It is a top priority goal.	Better nutrition	Juice cleanse that I will complete in a few weeks	Going to the gym with my mom	Counting calories	I will share my goal with my coworker and mom. I will ask them to hold me accountable by checking in with me each week about what I've accomplished. I will reward myself with an activity like going to the movies	6	7	7	1	7	7	1	7	1	7	1	7	5	7	1	#NULL!	#NULL!	#NULL!	#NULL!	#NULL!	#NULL!	3	1	5	4
587	9.78333		#NULL!								#NULL!							Habits that I have that waste time are playing video games. These can cause me or others to get distracted and not do the tasks we set out to do. We are not able to be as productive as a result.	Finish attaining all the achievements in a video game I'm playing	Making sure I do all the harder achievements first	I have to make sure to do the timed challenges at some point	If one achievement is too hard, I can just have my friend do it	Getting all the easier achievements out of the way and finished first	I will share my goal with my friend and they will also be doing it alongside me. This will foster competition and allow us to push each other to do better and better. I will constantly reward myself by giving myself a little snack with each victory.	1	7	5	1	7	7	1	7	6	7	1	7	1	7	6	#NULL!	#NULL!	#NULL!	#NULL!	#NULL!	#NULL!	7	1	4	5
943	15.7167		#NULL!								#NULL!							One habit that a lot of people have is over sleeping. This causes delays in schedules and can have serious effects on one's productivity. Another habit that wastes time is when people fail to read instructions. Another habit goes along with failure to read instructions, and that is failure to follow instructions accurately.	My goal would be to save money for a home improvement project. It is specific, measurable, achievable, relevant, and time-bound.	Opening a separate savings account to hold the money as I save it.	I could complete this task by the end of this week.	I could delegate this goal to my personal banker.	Seeking out the highest interest earning savings account would not be urgent nor important at this time because the funds would not be held for a long enough period of time that it would gain much interest.	I will go over my budget again and find ways to cut spending so that I can contribute more money towards my goal.	5	3	6	6	6	3	5	5	4	5	5	5	6	5	5	#NULL!	#NULL!	#NULL!	#NULL!	#NULL!	#NULL!	6	1	4	3
802	13.3667		#NULL!								#NULL!							I watch social media videos which inhibits my productivity and efficiency as I could be doing other things. Since I work from home, I tend to take breaks to do chores, laundry, etc. which can interrupt my thinking and thought process. I also tend to look at my phone often throughout the day, which gets me thinking about other things instead of work.	I would like to find a way to keep myself more focused throughout the day so I can achieve productivity and efficiency in the workplace.	Putting my phone down so I am not constantly looking at it - This is the most urgent and important	Avoid taking multiple breaks to do tasks. I will try to do my chores before I start work, during my lunch break, or after work as needed.	Create a list of things that I need to accomplish throughout the workday. I am wondering if this is something I can do via AI, or have my boss help me prioritize tasks that I need to get done and in what order.	Block time to focus on my calendar. I think this is nice to have, but this is one that I don't necessarily need.	I will try to keep my phone in another room or in a drawer where I cannot easily access it and pick it up. I would like to share this goal with my coworkers to let them know that I am working on this. I will ask them to check in with me to see how I am doing and how well I am accomplishing this. I would like to reward myself by either getting a treat or planning something fun to do each week on h…	4	4	7	3	7	6	3	4	5	5	5	5	6	6	6	#NULL!	#NULL!	#NULL!	#NULL!	#NULL!	#NULL!	4	1	5	5
813	13.55		#NULL!								#NULL!							Mindless scrolling on social media, binge watching tv shows, playing video games. These habits are fairly addictive, can consume a considerable amount of time. While doing these things you would rarely be doing anything productive like work, cleaning or other important tasks. These activities are fun and its easy to put off doing something less fun while engaging in these activities.	have a garage sale. it is measurabble and achievable. its very relevant as it will declutter my home and rid me of things taking up space that I no longer need. No urgency but I do prioritize cleaning up and organizing my space.	Obtain permit from my town	purchase signs and price tags. I would do this during the planning process	carrying thimgs upstairs from basement to start setting up. My husband can do this	separate clothes by size	I will share my goal with my family as I ask them for their help. their working to help me will keep me accountable to do my part. I will reward myself when the sale is over, by using the money earned for something fun	4	5	5	1	6	6	1	6	6	6	6	6	6	6	6	#NULL!	#NULL!	#NULL!	#NULL!	#NULL!	#NULL!	6	1	4	3
980	16.3333		#NULL!								#NULL!							Online games, YouTube and Social Media. They distract my focus and tend draw my attention to less important tasks and goals.	My goal is to drop to 200 pounds. While it is less than ten pounds, they have been tough to get off. I dropped from 268 last year by being more active. I am going to increase my current average step count goal by 10% each week and see how well that works. I shall try to drop to 200 by the end of August.	The important thing is to start focusing on doing it daily.	Daily after work, hit the step goal before bed.	I can use my fitness track for the stats and a spread sheet for the math.	Writing it into my journal each day. I have a tracker for that.	I really am a loner but social at work. I would share it with a good number of coworkers. No need to ask them to do anything, they will ask me how I am doing on my goal. I don't really want any reward other than better health.	6	5	5	4	7	6	4	7	6	4	7	7	5	6	6	#NULL!	#NULL!	#NULL!	#NULL!	#NULL!	#NULL!	2	1	5	4
467	7.78333		#NULL!								#NULL!							I have a tendency to procrastinate on tasks I know will be boring and menial, even if they aren’t that difficult. It could be file sorting, looking through records, etc. It definitely puts me in a bad mood and reduces my overall efficiency if I start to put off tasks overall.	I will start the process of organizing the file room the next time I’m in the office (next Tuesday) by committing an hour of my time a day. I’ll get through two file stacks and get closer to finishing the file room for my boss by the end of June.	The most urgent is getting the entire project done by the end of June - when my boss wants it done.	It’s important that the files are organized properly but it’s not urgent. So I can spend more time properly organizing. I will schedule an hour each day to do this.	The updates on the file room organizing need to be communicated with my boss regularly. I’ll have our Admin Assistant do that.	When going through the files, there may be empty ones I can scan if I feel it would be beneficial but it wouldn’t help anyone in the long run. I’ll eliminate this task to save time.	I’ll share this goal with my boss and explain my timeline for when the file room will be done. I’ll ask them to keep me accountable with daily check ins to see how the file room was that day. I’ll reward myself with extended breaks after to decompress from sorting instead of just throwing more work onto my plate.	5	6	7	5	6	6	4	6	6	5	7	6	5	6	6	#NULL!	#NULL!	#NULL!	#NULL!	#NULL!	#NULL!	6	1	5	3
418	6.96667		#NULL!								#NULL!							I take a lunch break. I sometimes check social media when it's slow. These can sometimes take time away from work	I'd like to see more patients in a given day.	Help see patients to make clinic go faster.	Don't waste company time.	Assist in bringing patients to room	Stop social media.	My senior manager	7	4	5	6	6	4	6	4	6	3	4	4	7	6	6	#NULL!	#NULL!	#NULL!	#NULL!	#NULL!	#NULL!	1	1	5	5
470	7.83333		#NULL!								#NULL!							The number one habit I feel that most people my age have that wastes time is social media browsing - they sap up energy and unless it’s your job it is not efficiency. Binge watching tv is also along the same lines are social media and although it can be relaxing it is not productive. I try to incorporate these habits into my cardio workouts so I can still get what I want from the habit but withou…	I want to lose 5 pounds by the end of June.	Complete 30-60 minutes of cardio activity a day.	Sleep 7 or more hours a night.	Order my groceries to be delivered so I can use that time for cardio.	Deep clean my stove.	I will share this goal with my mother and I will reward myself with one new outfit or self care item each week.	6	3	6	3	7	7	3	6	4	6	6	6	5	6	6	#NULL!	#NULL!	#NULL!	#NULL!	#NULL!	#NULL!	2	1	5	3
508	8.46667		#NULL!								#NULL!							I check my phone when I shouldn't. I chat with my coworker when I should be doing my work. I go on the internet to look at non-work related things. These habits affect my productivity and efficiency by preventing me from focusing on my work.	Complete 5 work tasks in 2 hours at minimum.	Prioritize the nost important task first, such as inspection ot cancelation notice.	Focus on something important next like non-renewal notice.	Assign tasks like return mail to a colleague.	Review tasks that do not need to be emailed and just attach the file.	I will share my goal with my closest work friend. I will ask her to check in with me every half hour to forty-five minutes. For each subtotal or stage I complete, I will reward myself with 5 minutes of chatting time with my friend.	7	7	7	7	7	7	1	7	7	7	7	7	7	7	7	#NULL!	#NULL!	#NULL!	#NULL!	#NULL!	#NULL!	6	1	4	5
558	9.3		#NULL!								#NULL!							A habit that wastes time is scrolling on tik tok. It becomes something you do out of habit when you open your phone and you mindlessly scroll, rather than get important tasks done. This can hinder your ability to meet deadlines or manage your time productively.	Specific: lose 20 pounds Measurable: yes, I will weigh myself in the beginning and track my weight with a scale. Achievable: this goal is achievable Relevant: this goal is important to me for my health and comfort in my body. I believe losing this weight will allow me to live a healthier life. Time-bound: I would like to lose this weight by end of summer (August)	Develop a meal plan that adheres to the goals I am looking for and begin eating a more regular, balanced diet	Set up the walking pad that I bought to use daily.	Weigh myself to get a beginning weight.	Remove all junk food from the house.	I will share this goal with my partner. I will weigh myself bi-weekly and hold myself accountable by sharing this weight with him to help me track. I will reward myself but I have not determined how yet.	4	5	4	4	6	6	2	5	5	5	5	5	5	6	6	#NULL!	#NULL!	#NULL!	#NULL!	#NULL!	#NULL!	4	1	5	5
694	11.5667		#NULL!								#NULL!							Scrolling on social media is one of the ways that I waste time because it always starts out by looking for one thing and then you catch yourself just mindless scrolling and lose track of what you need to be doing. I also see that talking to others when I need to get work done is another way to be less that efficient with my time. The final habit that gets in the way of productivity is procrastina…	Spend the first 30 minutes of the day, before the office opens to the public, to catch up on all of the things that are still hanging around on my desk that didn't get finished previously. Get these things done before 8:30 a.m. and before stopping to chat with co-workers so that I am able to focus fully on these undesirable tasks first.	Process online payments and issue receipts.	Research problem tickets from the previous day.	Answer emails that were received overnight.	Check dockets for next week. This can be done at the beginning of the next week instead.	I will hold myself accountable. The only thing that I may say to others is that I need to work on some tasks first thing in the morning but as soon as I am done then I will swing by to say hello but keep it brief. The reward that I will have for myself is to feel a sense of relief and accomplishment. The reward will be not feeling stressed that I have this stuff hanging over my head that still ne…	1	1	5	3	6	5	1	4	6	4	7	4	5	5	3	#NULL!	#NULL!	#NULL!	#NULL!	#NULL!	#NULL!	4	4	2	4
760	12.6667		#NULL!								#NULL!							Procrastinating, such as knowing you have an important task to do but putting it off and instead finding other less important tasks to complete. Its much easier to do the most important thing or pressing thing and then enjoy the downtime. Aside that other habits I see are mostly social like small talk. On a deeper level I also see this behavior in the work place as leadership sets a tone and can …	A goal I want to accomplish is to recover from an accident I was involved in where a truck hit the vehicle I was in. The truck driver was at fault but the physical pain and recovery is on me to heal from. It is measurable by how well I follow doctor's orders and being honest with my healthcare team as to what I'm feeling instead of trying to tough it out and not seem vulnerable. The goal is very …	Rest, recover, follow orders, be honest. recovering is the most important	Being honest I suppose, I may be able to return to work earlier if I tell my doctor there is no pain.	While not ideal I could ask a loved one to help navigate the medical orders and find a specialist to help me if local services will provide any free of charge.	Ironically rest might fit here, perhaps it's tied with recovery and instead I could put seeking employment despite not being capable of performing basic tasks.	I am currently holding myself accountable and my goal is to take my mother out for the birthday dinner I promised her. Personally I want sushi and it makes me hopeful to imagine recovering. Right now I'm asking my family for a lot and the guilt is immeasurable but to go back to my goals it really was outside of my control and even here filling out these surveys is an attempt for me to get enough …	3	6	4	2	7	7	4	5	2	5	1	4	3	7	2	#NULL!	#NULL!	#NULL!	#NULL!	#NULL!	#NULL!	2	2	2	4
632	10.5333		#NULL!								#NULL!							Getting on social media wastes time. People could be doing something productive instead. It takes away from face to face interactions and actual productive work.	My goal is to clean out the basement. I can measure this by looking at the basement. It is achievable because I have a plan to sort through the belongings and either trash or donate them. It will help me organize in the long run. I need to clean it out during the Summer months.	Organize what needs to be trashed. Organize what needs to be donated. Set aside items I will keep. Take a trip to a charity shop to donate.	Taking a trip to the charity shop to donate.	Sorting out the items	Possibly keeping items	I will clean a bit 2 days a week and take a trip to the charity shop 2 days a week. The organization and zen feel will be my reward.	4	2	4	5	5	4	5	5	5	4	5	5	5	5	5	#NULL!	#NULL!	#NULL!	#NULL!	#NULL!	#NULL!	3	1	3	3
784	13.0667		#NULL!								#NULL!							I think it's really hard to say exactly what habits are a "waste of time" as it is so subjective and different people would have different opinions. Still, I will try to come up with a good answer here. I personally think that drinking alcohol is a waste of time, same with smoking. I think they are a detriment to one's health, and the pressure to drink socially is immense.	1. Make a custom AI bot on Discord 2. I can measure it by the number of features I add, combined with how long (generally) it takes to test and debug those features 3. Yes, I've made significant progress already 4. It is both important to me and relevant 5. I would like to finish it by the end of 2025 So here's my goal: Complete my custom AI Discord bot by the end of 2025	1. Groundwork 2. Brainstorming 3. Feature implementation 4. Debugging and improvement Having groundwork for the bot and each feature is the most important, but since that is already done I will say debugging.	Brainstorming is important but not urgent Without brainstorming, I won't be able to come up with new features. It will be an ongoing process throughout my project	Feature implementation is urgent in a sense that it's great to have more features on the bot, but not strictly necessary for the bot to function at a base level. Generally, I leave this part to the AI I use to code the project	The groundwork is completed already, so I can eliminate it from my list	I'm held accountable because I really want to make it and for it to have the features I want. The sense of achievement and passion I feel will be enough to keep me motivated. I'll share my project with friends and family. The reward is that I will have a fun chatbot on Discord and I'll feel accomplished with each thing I complete	4	4	5	4	7	6	1	4	4	5	6	5	2	6	5	#NULL!	#NULL!	#NULL!	#NULL!	#NULL!	#NULL!	4	1	4	2
767	12.7833		#NULL!								#NULL!							Playing mindless mobile games on your phone is a big waste of time that I and others have fallen into, it sucks away all of your free moments for no tangible reward. Another sometimes habit of mine is endlessly scrolling through social media feeds, which doesn't actually educate or enrich my awareness. Also I sometimes will sit around and think about doing a physical task for a long time rather t…	Complete an eight minute High Intensity Interval Training routine twice per week for the next two months.	Warming up and cooling down before every HIIT routine	Sleeping well at night	Stretching in the evening to prepare for the next workout	Avoiding junk food	I will view the progress calendar on my HIIT timer app that shows me whether or not I completed the routine on a given day. I can see at a glance whether or not I have been successful or whether I should work out that day. I share my goal with a few family members, but they don't change my accountability. I wouldn't say that I reward myself because the activity is the reward in and of itself.	5	5	4	3	7	6	2	5	5	6	3	7	4	7	5	#NULL!	#NULL!	#NULL!	#NULL!	#NULL!	#NULL!	5	1	5	2
527	8.78333		#NULL!								#NULL!							I have a bad habit of disappearing into games on my phone. I can start playing solitaire and lose hours of my time. This is a drain on my productivity because obviously if I am playing on my phone I am not working on anything.	I want to clear the empty boxes from my room by the end of June.	Break down all of the boxes.	Place the boxes into other boxes to be taken out. Do this weekly.	Take the boxes to the garage.	Take the boxes to recycling. I can put them at the curb biweekly instead.	I will share this goal with my son because he has a similar task to complete. As I meet my goals I will allow myself to buy something from my Amazon cart, and at the end of the task I will take my son out for dinner.	7	4	5	3	7	7	7	6	6	6	6	6	4	7	6	#NULL!	#NULL!	#NULL!	#NULL!	#NULL!	#NULL!	5	1	3	4
359	5.98333		#NULL!								#NULL!							Three time-wasting habits are mindlessly scrolling on your phone, napping in the middle of the day, and sometimes playing video games. These habits can reduce your productivity.	Reduce my time spent on my phone to 1 hour per day.	Stop checking my phone repeatedly.	Be more mindful about the time spent on my phone.	Find other ways to spend and enjoy your time.	Find other ways to socialize.	I will share my goal with my husband and ask him to hold me accountable when I am on my phone for too long. I will reward myself by getting new baking supplies since baking is my other big hobby.	7	7	7	1	7	7	1	7	7	7	2	7	7	7	7	#NULL!	#NULL!	#NULL!	#NULL!	#NULL!	#NULL!	3	1	4	2
1208	20.1333		#NULL!								#NULL!							Talking to coworkers instead of working and spending your time watching videos instead of doing something productive. If you spend your time focusing on distractions, you are less likely to finish your work or be efficient.	My new goal is to limit talking to my coworkers to times of the day that do not distract us from our work, ie. before and after work or during a break. This goal is specific and is relevant to me as I tend to be hyper and distracted at times so I need to focus more. A goal for a timeline is to make sure I do this starting today. My long term goal is to improve productivity.	Focus on work instead of distractions.	Talk to coworkers during non work time.	Let a coworker know to remind me if I try talking to a coworker during work hours.	Noting items to discuss with coworkers later.	I will keep myself accountable by letting a coworker know I am trying to focus on work and avoid chatting to coworkers. I will make a point of locking into my work.	5	7	2	1	7	7	1	7	1	7	1	7	6	6	6	#NULL!	#NULL!	#NULL!	#NULL!	#NULL!	#NULL!	7	1	5	5
633	10.55		#NULL!								#NULL!							Social media is unproductive and a huge waste of time. The amount of time spent on social media takes away from my work and other professional goals. Social media use also decreases my energy and wellbeing.	I will only spend 15 minutes a day on social media.	The most important and urgent subgoal is that I eliminate internet distractions and focus on my tasks for work each day.	An important but not urgent subgoal is answer all work related emails each day.	An urgent but not important subgoal that I will delegate to a coworker is to set up a weekly meeting with our team.	A not important task I will eliminate is distractions on the internet during the work day.	I will hold myself accountable by setting realistic production goals that I will meet by remaining focused and eliminating distractions that take me away from my work each day. I will share my goal with the other members of my team and encourage them to set goals for themselves. I will ask them to keep me accountable by not interacting with me unless urgent during the hours of 9am- 1pm. I will re…	6	5	6	5	7	6	6	7	7	4	5	7	6	7	6	#NULL!	#NULL!	#NULL!	#NULL!	#NULL!	#NULL!	6	1	5	5
1886	31.4333		#NULL!								#NULL!							Scrolling through on the internet.I find myself having spent a lot of time than I expected. Taking breaks while working.One easily loses focus. Procastinating especially on difficult tasks;one ends up having a lot of pressure when the deadline is near.	Complete tasks by Wednesday next week 2pm.	Work on the difficult tasks first.	Creating a daily schedule and prioritizing tasks by wednesday afternoon	Making a list of weekly tasks ;Finish by Thursday morning at 11 a.m.	Checking emails and messages while working.	I'll look for an accountability partner who I'll report to everyday.Failure to which I'll pay a fine.Once I meet my goals ,I will purchase a pair of heels.	5	5	6	#NULL!	6	7	5	7	5	6	5	7	5	7	5	#NULL!	#NULL!	#NULL!	#NULL!	#NULL!	#NULL!	6	1	4	5
597	9.95		#NULL!								#NULL!							I check my phone. I talk to other about not work related activities. I take cigarette breaks.	Go home on time at the end of the day.	Punch out and leave.	stay for the work day	do my daily check list	clean my area	Leaving my job is a reward all in itself. If I don't want to be at work anymore today I must first complete work.	4	4	7	4	6	6	4	4	4	5	#NULL!	6	4	4	4	#NULL!	#NULL!	#NULL!	#NULL!	#NULL!	#NULL!	1	1	5	1
658	10.9667		#NULL!								#NULL!							Oftentimes people spend hours on social media entertaining themselves mindlessly. It can suck one's energy and take time away from being productive. It can have dire consequences in terms of being efficient.	Losing 10 pounds in one month.	Buying new workout clothes	To perform well, I need to have high performance wear. I will plan and schedule to purchase it this week.	A trainer to create my workout plan	I will eliminate tasks that do not align with the SMART model	I will hold myself accountable by having a fitness tracker and a trainer to keep myself in line, hold me accountable and be aware of my goals. I will reward myself once I complete my goal with a photoshoot and new outfits.	1	1	5	5	6	6	5	6	5	6	5	4	1	5	5	#NULL!	#NULL!	#NULL!	#NULL!	#NULL!	#NULL!	2	1	5	5
1592	26.5333		#NULL!								#NULL!							I play video games, I play tennis, and I exercise daily. While these things do allow me to decompress and disconnect, I feel like I can do so much more. When I don't do these things I am able to work and make some money where I couldn't otherwise.	I want to get better at baking and finish making some sweets by Friday Night.	I need to prep things properly. I need to make sure all the ingredients are properly measured, i need to grease the pans, and then I need to bake them for less than 10 minutes.	Prepping things properly is not urgent but it is important. I would need to separate things, take out all the ingredients and make sure they are place to be used.	Greasing the pans are urgent but not important. I would just delegate that to one of my parents if I couldn't.	None of them are. They are all crucial in some way or crucial to completing my goal.	I will hold myself accountable by making the best baked sweets that I can. I will share this Goal with my parents, since they help me taste test. I will ask them to tell me how it tastes, that way I know where I can improve on. I will eat a cookie that I made every time I succeed.	4	4	4	3	7	6	2	6	3	5	4	6	4	5	5	#NULL!	#NULL!	#NULL!	#NULL!	#NULL!	#NULL!	3	1	3	3
2366	39.4333		#NULL!								#NULL!							Many habits that people have, which we may not realize, are unproductive time-wasters. These include endless scrolling on social media, chatting on the phone, and streaming.	Decluttering and organization of my home drawers and shelf.	My kitchen cabinets are urgent and important.	My personal rooms drawers and shelfs.	My sons room cabinet and drawers.	My husbands closet is not urgent and not that important.	I can only ask my spouse for help and keeping me accountable. I will achieve this goals by giving it two hours of my time after work for the next three days. And reward myself with a massage session this weekend.	2	5	3	3	5	7	5	6	5	5	5	6	1	6	6	#NULL!	#NULL!	#NULL!	#NULL!	#NULL!	#NULL!	5	1	4	4
574	9.56667		#NULL!							It happened at an alley in the evening, he was walking. It was only him and he was approached by two men armed. It really scarred them.	#NULL!		I was waking down the alley trying to get to a restaurant. Then I was approached by two men with guns in front and behind me. It was so traumatizing.	I never go out in the evening again. Even if it's an open spot. If I have to go out in the evening, its always with my car. No matter the distance.	I am very wary of my environment now and I get triggered by the slightest touch in public.	Fear, anger and thoughts of never going out again.	I just feel it takes a lot to stay safe in some neighborhood. Cause I wasn't even suppose to be there that particular evening.								4	7	6	6	6	5	4	5	5	6	6	5	5	4	5	#NULL!	#NULL!	#NULL!	#NULL!	#NULL!	#NULL!	5	4	4	4
1398	23.3		#NULL!							My friend Tony had his motor scooter hot-wired and stolen from a store in Michigan where he went to get a six pack of beer one evening about 14 years ago. They never caught the person that committed the crime. Tony was effected by this till this day and does not trust strangers in the slightest anymore.	#NULL!		I am excited to travel to the store and obtain a six pack of beer to relax with for the night. I am alone as I arrive to the store and I am in a good mood as I park my motor scooter. I notice a young man quickly approaching me from behind and he looks very scary making me instantly feel nervous. He says "give me your wallet and the keys to the scooter here". I feel instant relief as I hand him th…	That night after the robbery I had a feeling of concern, anger and resentment. I even had trouble falling asleep for many days. The scooter was my only form of transportation. I was broke with no more money to replace the scooter and even worse I had no money to pay my rent now.	After being evicted from my apartment I became homeless living on the street and under bridges in the middle of winter time. I again was robbed and beaten at gun point by a group of drug addicted youth. I had severe lasting injuries which now result in chronic pain and limitations and I am on permanent disability income without the ability to work anymore. I have housing issues and trouble mainta…	It felt like I was living the experiences my friend initially went through from the start and what he suffers to this day. I felt as if it was me that experienced these things.	I have realized that there are long lasting effects on the victims and their families and friends. There is no insurance against this or other crimes that I am aware of.								6	4	3	2	4	6	6	5	5	3	5	5	4	5	5	#NULL!	#NULL!	#NULL!	#NULL!	#NULL!	#NULL!	3	2	3	2
526	8.76667		#NULL!							A Griffen of mine was robbed. His house was broken into and they stole his electronics. This was in Columbia, MS. It affected his trust in people, because he fears it was someone he knew.	#NULL!		I got home and realized that all of my elections were missing. Then I checked and noticed that my back door has been broken into, and that my house had been burglarized	It affected my trust in people because I think it was someone who I call a friend.	Trust issues	I felt betrayed, angry, and disappointed.	I learned that I should always lock my doors, and to be careful who I trust.								4	4	3	5	6	5	5	3	4	2	6	4	3	6	2	#NULL!	#NULL!	#NULL!	#NULL!	#NULL!	#NULL!	2	1	3	4
2685	44.75		#NULL!							The burglary happened in the house of a family member who was living in their house alone at the time, so they experienced this when they were alone. This happened around 2008 or 2009 while I was living in another city at the time. I recall that family member had an insurance agent contact me and left a voicemail requesting me to call back with information listing anything I had that was stolen. …	#NULL!		I am arriving to the top of the stairs on the porch, and getting my keys ready to unlock my front door to enter, when I notice the handle of my iron door knob is out of place and the deadbolt has been tampered with. I am scared to enter my living room and call police as I enter through my front door because I do not know if whoever did this is still inside.	I felt scared and worried about what could have been taken from me. I experienced a significant amount of stress while thinking about the unexpected expenses of having to purchase more expensive lock replacements to prevent this happening again.	Months after I experienced the burglary, and installed an additional iron door with double sided cylinder deadbolt locks, I still worried about my safety and whether this burglary could happen to me again while I am in the house alone.	The emotions and thoughts evoked when I wrote about someone else’s burglary experience included feelings of fear and stress about the immediate financial expenses for the damages and items stolen. Those emotions and thoughts do not change my attitudes about crime itself, but it reinforces my view that systemic disadvantages create these circumstances. Recounting the experience as if it happened t…	This story of burglary taught me more about how to better secure a home. New insights I got about burglaries included learning that single sided deadbolts are not as secure as double sided deadbolts, and how useful it is to have a safe deposit box at a bank.								4	5	4	4	6	7	4	5	7	4	4	5	5	7	7	#NULL!	#NULL!	#NULL!	#NULL!	#NULL!	#NULL!	6	1	5	5
1307	21.7833		#NULL!							The person I am thinking about was leaving their office, which was in a downtown area of a large city. This happened to them last fall. They were walking to their car when they were approached by someone that demanded their wallet and the shoulder bag they were carrying. The person who was robbing them threatened bodily harm if the person I knew did not hand over the demanded items. The person ga…	#NULL!		I would be walking alone after work. I would be in a parking lot and I would be very stressed out and tense while being robbed. I would want the event to end fast so I could get to a safe location.	I would be scared to return to that same area. I would be reliving the event in my head. I would be severely stressed out. I wouldn't want to leave the safety of my house for days after the robbery happened.	I would develop post traumatic stress disorder. I would actively avoid putting myself in that same vulnerable position indefinitely. This would most likely take me years to recover from the long term damage that it caused me mentally.	I felt really mad and angered. It made me think that there should be severe and harsh penalties for people who steal from other people.	I learned that it's best to not put yourself in a vulnerable position to get robbed. It made me think that society has become a society where the punishments are not strict enough to deter someone from committing a robbery.								7	7	7	1	7	7	7	7	7	7	7	7	7	7	7	#NULL!	#NULL!	#NULL!	#NULL!	#NULL!	#NULL!	7	5	5	5
371	6.18333		#NULL!							I can not think of any story with much detail.	#NULL!		I can not think of any story in much detail	Stress, anxiety, PTSD, paranoia	PTSD, panic attacks, loss of relationships, loss of productivity	Pity, sympathy	Fear, anger								5	4	5	2	6	6	1	5	5	6	2	2	2	5	5	#NULL!	#NULL!	#NULL!	#NULL!	#NULL!	#NULL!	2	#NULL!	4	4
318	5.3		#NULL!							There was a store that got robbed near me a few weeks ago. A local high school student did it. When they were arrested they showed no remorse.	#NULL!		I'm in the store and there's a teenager pointing a gun at me demanding money. I would be deeply traumatized.	I think I'd have sleepless nights and be scared to work	I might need therapy	Fear, trauma, upset	The news.								4	4	4	4	4	4	4	4	4	4	4	4	4	4	4	#NULL!	#NULL!	#NULL!	#NULL!	#NULL!	#NULL!	4	2	4	4
1941	32.35		#NULL!							One of the former cast members of The Real Housewives of Atlanta's home was burglarized. Her name is Marlo Hampton. She stated that she believed this was a part of a group that has been targeting celebrities in Atlanta. She said she felt very scared and violated.	#NULL!		I am at home feeling very scared and vulnerable. I will not be able to rest easily until the person/group are caught.	Some short term consequences include feeling very fearful. Shortly after the burglary I felt very anxious and jumpy every single time I was alone at home. Any slight noise made me think someone someone was trying to break in.	Several months after the burglary I am experiencing PTSD, am fearful and have a hard time relaxing at home alone.	I felt like it was happening to me. It felt difficult to recount the experience. I felt as though I was Marlo.	I learned that burglaries can happen to anyone and we should empathize with victims of this crime.								7	7	7	7	7	7	7	7	7	7	7	7	7	7	7	#NULL!	#NULL!	#NULL!	#NULL!	#NULL!	#NULL!	7	1	5	5
474	7.9		#NULL!							A few years ago, in Los Angeles, a well-known celebrity named Bella Thorne was the victim of a home burglary. It happened in 2018, while she was away from her home filming a project. The robbery took place at her house in the San Fernando Valley, a neighborhood that had seen a rise in celebrity-targeted break-ins at the time. The burglars broke into her home late at night by smashing a window. Th…	#NULL!		I’m pulling into my driveway just after 10 p.m. The street is quiet—too quiet—and something feels off before I even step out of the car. My front porch light is on, like always, but the side gate is open. I never leave it open. I step out slowly, my keys clenched in my hand like they might protect me. As I get closer to the front door, my stomach drops. The door isn’t fully closed. It’s cracked o…	Shortly after the burglary, I was a complete mess. I felt violated—like someone had walked right through the most private parts of my life and just *ripped* them open. I couldn’t sleep for days. Every little noise at night made me jump. I kept thinking they’d come back, and I hated being alone in the house. Eventually, I started staying with a friend just so I could feel safe enough to close my e…	Several months after the burglary, I still felt the impact every single day. Emotionally, I wasn’t the same person. I used to feel relaxed and comfortable at home—it was my safe space. Now, even a year later, that sense of safety is gone. I lock everything—doors, windows, even interior doors—multiple times before I go to bed. I installed cameras, motion lights, and even got a security system, but…	When I wrote about someone else’s burglary experience, I initially felt sympathy and curiosity. I imagined what they must have gone through—the shock, the violation, the fear—and I thought about how unfair it was. It made me realize how quickly someone’s life can be disrupted by a single criminal act. At first, I felt a bit detached, like I was just telling a story about someone far away. But onc…	From this story of burglary, I learned that the true damage caused by a break-in goes far beyond the stolen items. The most lasting impact isn’t about losing things—it’s about losing your sense of security, privacy, and control. That’s something I hadn’t fully grasped before. One major insight I gained is that the emotional and psychological aftermath can last much longer than most people expect.…								6	6	6	3	6	6	3	7	6	5	6	6	6	6	6	#NULL!	#NULL!	#NULL!	#NULL!	#NULL!	#NULL!	3	3	4	3
519	8.65		#NULL!							A close friend of mine, Sarah, was burglarized in her apartment about two years ago. It happened late at night while she was out visiting family for the weekend. The burglars broke in through a window on the ground floor. They stole several valuable items including her laptop, some jewelry, and a few sentimental keepsakes. Sarah only found out when she returned home on Sunday evening and noticed …	#NULL!		I’m coming home late on a Sunday evening after visiting my family for the weekend. As I approach my apartment building, I notice the front door is slightly open. A chill runs down my spine. My heart starts pounding this isn’t right. I step inside cautiously and see that my living room is in disarray. Drawers are open, and things are scattered everywhere.	I was a mixture of anger and sadness. I kept replaying the moment I discovered the break in, feeling helpless that my personal space had been violated. I also felt vulnerable and exposed, like my privacy had been stolen along with my belongings. I had to deal with the stress of filing police reports, contacting insurance companies, and replacing stolen items, which felt exhausting and overwhelmin…	This experience has made me more cautious and vigilant, but it has also challenged my ability to feel truly at ease in my own space. It’s something I continue to work through, hoping to reclaim my sense of safety and trust over time.	Recounting the experience as if it happened to me changed my attitude by making me more sensitive to the lasting effects of crime and more committed to supporting victims with compassion and understanding.	The story also showed me the importance of empathy toward victims, recognizing that recovery isn’t just about replacing stolen items but about helping someone regain their sense of peace and normalcy. It made me more aware of the long term consequences and the need for supportive resources to help people heal after such experiences.								2	5	3	4	6	6	1	3	3	5	3	2	1	5	1	#NULL!	#NULL!	#NULL!	#NULL!	#NULL!	#NULL!	5	4	3	4
1060	17.6667		#NULL!							A friend's house was burglarized last summer while they were on vacation. The burglars broke in through an unlocked door and stole valuable items, including jewelry, laptops, and important documents. The police were called as soon as my friend returned home and discovered the break-in. The experience left my friend feeling vulnerable and anxious, and they had to spend time and money replacing sto…	#NULL!		I'm standing in my living room, and I can see that my house has been burglarized. My valuables are gone, and my belongings are scattered everywhere. I feel shocked, scared, and vulnerable. I'm alone, and the silence is unsettling. I'm trying to process what happened, but my mind is racing. I feel a sense of loss and frustration, and I'm not sure how to react.	Shortly after the burglary, I was feeling extremely anxious and on edge. I experienced difficulty sleeping due to racing thoughts and constant worrying about my safety. I felt a sense of vulnerability and hypervigilance, always looking over my shoulder. Professionally, I had trouble concentrating at work, which affected my productivity. Socially, I withdrew from friends and family, feeling embarr…	Several months after the burglary, I felt a lingering sense of unease and mistrust, especially when it came to my personal space. I experienced increased anxiety in crowded places or when alone at home, often wondering if I was safe. Professionally, I had to adjust my work schedule to accommodate therapy sessions to cope with the emotional aftermath. Socially, I became more cautious about sharing…	Writing about the burglary experience made me feel uneasy and vulnerable. It helped me understand how traumatic it can be for victims. I realized the importance of safety and security, and it made me more empathetic towards those who have gone through similar experiences.	From this story, I learned about the significant emotional and psychological impact that a burglary can have on a victim. It highlighted the feelings of vulnerability, anxiety, and loss that can linger long after the incident. I also gained insight into the importance of home security and the need for victims to receive support and resources to cope with the aftermath of a burglary. Additionally,…								6	4	5	5	6	6	6	5	5	#NULL!	6	5	4	6	6	#NULL!	#NULL!	#NULL!	#NULL!	#NULL!	#NULL!	4	4	4	3
671	11.1833		#NULL!							Tale of Another Burglary Victim Location: A standalone house in a suburban area. Time: Last winter, approximately 3 a.m. Involved parties included the homeowner, a neighbor who observed suspicious activity, and the burglars. Incident Details: The burglars entered the home by breaking a back window. They slipped in quietly while the homeowner was asleep, stealing valuable jewelry, laptops, and cas…	#NULL!		I am in bed, attempting to drift off after a long day. The quiet surroundings bring a sense of calm. Out of nowhere, I hear the loud crash of something shattering at the back of the house. My heart leaps into overdrive as I sit up abruptly, trying to comprehend what just happened. It dawns on me that someone has broken a window—someone is attempting to break in. A wave of panic and fear washes ov…	Soon after the burglary, I was engulfed by a wave of anxiety and unease. My heart continued to race, unable to dispel the feeling of fear and vulnerability that had taken hold. Whenever I found myself alone, anxiety crept in as thoughts lingered about someone returning or my home no longer being secure. That night, sleep eluded me; I woke up repeatedly with thoughts racing through my mind about w…	Even months after the burglary, I still experience a persistent unease when I'm home alone. Although the initial shock has worn off, I've become more paranoid—constantly checking locks and avoiding leaving my house for long periods. This ongoing anxiety about safety sometimes makes me feel helpless and mistrustful of others. Emotionally, I've grown more cautious and less trusting of my environmen…	Writing about another person's burglary stirred feelings of empathy, concern, and vulnerability. Picturing such an event happening to me intensified my grasp of fear and helplessness. This exercise enriched my awareness of the emotional toll crime takes, fostering greater compassion and caution in me. It underscored the need for safety measures and sensitivity towards victims, shaping a more empa…	This story taught me that burglary has a profound emotional impact on victims, leaving them with enduring fear, anxiety, and vulnerability. I realized that crime affects not only people's belongings but also their mental well-being and sense of safety. It underscored the need for empathy towards victims and emphasized the importance of preventive measures to help individuals regain their security.								6	6	5	6	6	5	4	6	6	6	5	5	5	5	5	#NULL!	#NULL!	#NULL!	#NULL!	#NULL!	#NULL!	4	3	3	4
903	15.05		#NULL!							A person I know was robbed after moving to a new neighborhood. They just finished moving the big stuff and they went back to the old place to pick up the little items that they did not give the movers. After getting out of the car they were approached by two teens who displayed a handgun and demanded their belongings.	#NULL!		I am getting out of my car. I see some people loitering but I don't think anything about it. They approach and display a gun. They demand my belongings and I hand them over. This is a scary situation.	One consequence is a loss of trust. Also there is some fear of anyone approaching who is unknown. They might not want to go out for a while.	Long term there might not be that many consequences. People get over it and after a while people forget about it.	I felt fear but also a sense of disconnect because it is more like watching a movie rather than experiencing it.	I did not really learn anything other than bad things do happen and we have to be mindful of that.								3	4	5	5	6	5	1	5	5	6	5	5	4	6	2	#NULL!	#NULL!	#NULL!	#NULL!	#NULL!	#NULL!	4	2	4	3
566	9.43333		#NULL!							Jude, a friend of mine. It was night in his room, they broke the door. he wasnt around so there was no traumaa, just saw a couple of things go missing	#NULL!		i am walking up from sleep to a loud bang, its my door. some masked men come in and im terrified	this makes me scared at night always, i keep waking up to look at the door to see if anyone will break in	it will affect my sleep forever and nightmares	sadness	it made me learn to protect myself at all times, that is get a gun for protection								5	5	4	2	6	5	3	5	3	5	6	5	5	5	5	#NULL!	#NULL!	#NULL!	#NULL!	#NULL!	#NULL!	5	4	4	3
1372	22.8667		#NULL!							This person had come home and pulled up into their garage and a robber came out of nowhere and demanded their purse.	#NULL!		I am coming home from the casino and I didn't win any money but had a good time. As I m pulling into my garage 2 men meet me at my car door. They are asking me for my purse and jewelry. I'm telling them I have no money. One of the robbers is angry and pushes me down on the ground. I'm screaming and they both are running away. I am so scared and nervous.	This experience has caused me to always look over my shoulder and be aware of my surroundings at all times.	Because of this horrible event I have moved out of that house and no longer live there.	Fear was evoked. They made me feel like I'm not exempted these things could happen to me also because she lives not too far from me. I felt so bad for her and emphasized with her fear.	Hope and pray all the time. Nothing is off limits to me either								5	6	5	5	6	6	5	4	6	5	5	5	4	5	5	#NULL!	#NULL!	#NULL!	#NULL!	#NULL!	#NULL!	3	2	3	3
702	11.7		#NULL!							this happened at their work parking garage - they were car jacked by a group of young men. This person does not feel comfortable driving downtown alone anymore.	#NULL!		I would be filled with rage, wanting to get back at the rats who did that to me. I would feel anxious as well, but mostly woudl want to return the favor.	anxiety, depression, fear, anger, frustration, lack of trust	anxiety, trouble sleeping, rage	Anger at how society functions today and how people can become such pieces of shit with no ramifications	I learned that I really don't like people who do that sort of things and would love to inflict harm on then given the appropriate setting.								3	6	7	6	5	4	5	4	4	5	5	5	5	6	4	#NULL!	#NULL!	#NULL!	#NULL!	#NULL!	#NULL!	4	4	4	5
1179	19.65		#NULL!							It happened in Brooklyn, NY years ago. She was walking alone from the subway station. Two people with a knife stopped her and took her purse with all her belongings. She was shaken.	#NULL!		I'm walking alone in the dark to finally get to my home after work. I'm looking forward to it to relax after a hard day at work. I suddenly hear status behind me, turn around and see two people with a knife. They stop me and request my wallet and backpack. I'm scared and comply with the request. They leave leaving me scared and shaken. My evening is ruined.	Shortly after the harassment when I calmed down a little I felt anger and confusion. I wanted revenge but felt powerless to do anything.	Even now, years after the event, I feel disappointment and a bit of anger anger when I think about the events of that evening. I think twice before walking in the area at night and prefer no avoid that are all together.	Will, I felt sorry for the person who was the victim of this crime. When I recounted the experience and aftermath as if it happened to me I felt mostly sad.	I learned that you always have to be careful even in the area you are familiar with. Don't walk alone, don't carry cash with you, try to stay around other people if possible.								3	5	4	2	6	6	2	5	6	6	6	6	2	3	6	#NULL!	#NULL!	#NULL!	#NULL!	#NULL!	#NULL!	2	2	3	2
1577	26.2833		#NULL!							I don't know anyone directly and can't recall a time in the media as I don't watch much news, but I do recall from the TV show Suits when Lois Litt was robbed at gunpoint. He was walking alone to a client meeting along a street in the evening time, was approached and told to go down an alley by a man with a gun. It felt as though nobody else was paying attention to what was happening, the guy mad…	#NULL!		I was walking to meet up with my client in the evening hours, traveling down a seemingly busy street when approached by a man holding a gun demanding that I proceed down this alley. I did what he asked, he pushed me to the ground and demanded by valuables. All the while, it felt like nobody was paying attention and like nobody cared. Afterall, we weren't that far from the street, how was nobody s…	I felt scared and alone in that alley, like nobody cared. I disconnected from everything and everyone and wanted to go hide and not tell a single soul what happened. I felt like I was stupid and distracted for not seeing it coming and avoiding it. Angry, I definitely felt that because not only was I mad that I missed my meeting, I also would have to replace everything I lost and explain to my bos…	For a long time, I felt like someone was constantly following me or watching me. I was jumpy and on edge just trying to walk down the street, even in neighborhoods that I knew were safe. I just didn't feel safe anywhere and was worried that I would experience the same thing again. I was constantly looking over my shoulders making sure nobody was there. If approached by someone on the street that …	I felt compassion for the person who was burglarized, and anger toward the person who carried it out. By putting myself in those shoes, I felt like I was truly able to understand a bit more how you might be not only angry, but feel alone, disconnected, lost, paranoid, fearful, and even broken. I felt like justice needed to be done so that person never attacked someone else.	I learned that you should be mindful of your surroundings at all times, but also that anyone can become a victim. It's not always about the victim being distracted though, they could just be someone who stands out in the crowd, whether they're wearing a fancy suit or a nice watch. I also learned that not a lot of people will jump in when someone is in distress.								1	1	5	1	6	6	1	1	4	1	5	2	5	6	1	#NULL!	#NULL!	#NULL!	#NULL!	#NULL!	#NULL!	2	2	3	3
540	9		#NULL!							yeah, i remember a friend of mine Mark went through this a couple of years ago. He was living alone in a ground floor apartment in Melbourne. It happened while he was away on a weekend trip. when he came back home on Sunday night the front door was cracked open. at first he thought maybe he forgot to close it properly, but then he stepped inside and realized right away something was off.	#NULL!		i walk into my apartment after being away for the weekend. It’s quiet, but something feels wrong immediately. My front door is slightly open. My stomach drops. I push it open slowly my heart racing. Inside it’s chaos. my living room has been torn apart cushions thrown drawers open, papers everywhere. I rush into my bedroom. My laptop is gone. So is the watch my grandfather gave me. I open my desk…	right after it happened I couldn’t relax at all. I kept waking up during the night thinking I heard something. Every creak in the apartment felt threatening. I became obsessed with checking the locks sometimes I’d double or triple check before going to bed. I also noticed I wasn’t focusing well at work. I kept zoning out during meetings and missed a couple of deadlines. I didn’t want to talk to a…	right after it happened I couldn’t relax at all. I kept waking up during the night, thinking I heard something. Every creak in the apartment felt threatening. I became obsessed with checking the locks sometimes I’d double or triple check before going to bed. i also noticed I wasn’t focusing well at work. I kept zoning out during meetings and missed a couple of deadlines. I didn’t want to talk to …	When I wrote about someone else’s burglary experience, I mostly felt concern and sympathy. Thinking about my friend Mark, I remembered how helpless he felt how something so sudden and unexpected completely disrupted his sense of safety. I felt frustrated on his behalf and also a bit angry that someone could violate his personal space like that.	i learned that burglaries don’t just affect people in the moment they ripple out into many areas of life affecting how people sleep, work, interact socially and feel about the world in general. The story gave me insight into how lasting and invisible the trauma of burglary can be. It’s easy to overlook that part if you haven’t gone through it but this made it feel personal and it showed me how im…								3	3	5	4	4	5	4	4	5	4	5	5	2	5	2	#NULL!	#NULL!	#NULL!	#NULL!	#NULL!	#NULL!	6	4	3	2
967	16.1167		#NULL!							My dad's DVD-player was stolen right from his homestead room. Apparently a thief climbed in through the open window and sprayed some kind of solution that made everyone stay asleep and rummaged for valuables. When he woke up, the DVD player was gone and there were footmarks on the pole outside the window.	#NULL!		I wake up feeling extremely groggy and unsettled by the dream I had last night of a man spraying something at me. I see that the room has become messy for some reason and feel an odd pit grow in my stomach. I search through the rummage and find that some of my stuff are missing, including a brand new DVD player that I bought recently. It was pretty expensive and something I had been looking forwa…	I keenly felt the loss of DVD-player, as something I had spent a lot of money on. An indulgent little thing that I wish I had locked inside a bag or something. I feel, even more than regret, a sudden insecurity in the security of the homestead, paranoid about making sure to lock the windows and suspicious of the people around me. Was the thief still around? Eyeing me and my family? Waiting for an…	I was less likely to buy expensive electronics and always more aware of how many ways a thief could enter my home. Always making sure the doors are locked and windows closed.	I felt a sudden worry for my own safety, as well as regret for the item lost. I empathized more with the horrid experience, but it wasn't anything relevating.	Not many insights, if any. I guess I feel more cautious about buying electronics out of fear of losing it.								5	4	5	5	6	6	3	4	7	4	5	5	7	6	6	#NULL!	#NULL!	#NULL!	#NULL!	#NULL!	#NULL!	3	2	4	4
1103	18.3833		#NULL!							The main story of robbery I think about is when Kim Kardashian was robbed of her jewelry in Paris. Apparently the robbers were in the same room with her and were threatening to her to the point she said, "I'm a mother". I was mildly surprised that she thought of her kids because I thought she was purely 100% self-absorbed. It was also surprising to me that more people didn't think it was an insid…	#NULL!		I am going back to my hotel room in Paris and someone pushes in behind me while I opened my door. They are masked and have weapons and demand all my jewelry and cash. "Of course," I say, "please don't hurt me; I'll give you anything you want!" I proceed to give the robbers my travel jewelry box and then they demand my 3 kt diamond wedding ring. I hesitate for a minute then quickly pull it off my …	I am stuck in Paris and they stole my passport. I have to call the insurance company about all my jewelry. I feel attacked and violated. The worst is people on social media saying I deserved and minimizing the robbery because "I can afford it".	I've lost my sense of security, especially while traveling. I now have 24/7 around the clock security for myself and my family. I even travel with them, at my great expense, to ensure my and my family's safety.	I think anyone that begs for their life and pleads that "they have children" experienced real terror and trauma. It's easy to look at anything that happens to a reality star as scripted, or not really reality, but I think she experienced an absolutely terrifying event. My sense of safety would be shattered.	I learned that it's a terrible event that could happen to anybody, even multi-millionaires at a luxury hotel. Everybody need situational awareness and to be very careful.								4	4	1	1	6	6	1	3	1	5	2	3	1	5	2	#NULL!	#NULL!	#NULL!	#NULL!	#NULL!	#NULL!	3	1	2	4
544	9.06667		#NULL!							My neighbor had someone break in the back door of his house and rob him at gunpoint. We all got cameras after that.	#NULL!		I am sleeping in my house. I hear a noise. Suddenly a person with a gun is in my room. I am terrified for my family. My heart is racing. There is lots of screaming. Finally they take some stuff and leave.	Trauma, fear, guilt, anxiety. It would be awful.	I would say the whole family would need therapy. I would have little trust in people. I would invest in home security.	Fear, anxiety. Wondering why someone would do that.	Nothing really. I thought through this whole incident when it happened. Stay safe and vigilant.								4	4	4	2	6	5	2	4	5	4	5	4	5	6	6	#NULL!	#NULL!	#NULL!	#NULL!	#NULL!	#NULL!	1	2	4	3
2992	49.8667		#NULL!							This incident happened at our apartment back when I was in college. I lived north of UTA. This happened around 7pm in the evening, we just came back from a friends place where we met to work on our school project. I lived with one roommate. About half an hour after we arrived home, we heard a some noise that sounded, sounded like someone was calling for help. When i stepped outside, I saw other s…	#NULL!		I am walking to my bathroom after i just got back from my friend's house. I had just turned ON the faucet when i had a bang at my door, shook and surprised. I headed out of the bathroom to the door to find out who was trying to break my door down. I thought to myself, who would be trying to play a prank this late at night, Hoping it was a prank too. The door flew open with a loud bang as my guest…	The experienced affected my academics to an extent since i had to start my project all over again from scratch. I had some emotional and psychological after the incident too.	I still felt unsafe few months after the incident. I had this lasting fear of being robbed while i was at home.	Fear, anxiety and trauma.	I learned that bad things can in fact happen to good people.								4	6	6	6	7	7	7	5	7	6	5	4	5	5	6	#NULL!	#NULL!	#NULL!	#NULL!	#NULL!	#NULL!	2	2	5	4
907	15.1167		#NULL!							A story that I've heard was from a friend of mine. He was in the parking lot of a Starbucks at night. It was just him as he was walking back from finishing his shift when a man in a hoodie approached him. It was clear to my friend Adam that the man wasn't playing around when he told Adam to hand over everything in in his wallet. After that incident, he always carries pepper spray, and makes sure …	#NULL!		I just finished my shift at Starbucks. It's around 9'o clock and I'm tired from a long day. I just want to go home and have dinner, and then relax before I have to head to bed. When I approach my car, a man in a black hoodie walks up to me. It's just us. As I unlock the car doors, he tells me he wants everything in my wallet. He has a gun, and it's clear to me that he isn't playing around. I give…	I'd be short of breath, bewildered and excited. Something incredibly dangerous just occurred and I might not be thinking fully straight as a result. I'd have so many thoughts racing through my head as I try to process this. My emotions would be running high and I'd feel the need to sit down and try to calm down.	After the burglary, I'd feel paranoid. Who else could be out there just watching and waiting for the right time to go and rob me. I'd stick to crowds and want to park my car closer to where others would more often be. I'd be thinking on when it would happen again, and grow uncomfortable at the thought of just being alone. I would probably have to go get therapy or learn to deal with this new sens…	It makes it seem more real. The more that I can put myself into the person's shoes, the more that I can emphasize with them. It's no longer a story that is just happening, but something that can also happen to me. It's a a more personal issue that could affect others and not just the one person.	Not everyone will experience the same situation in the same way. Some might have an idea on how they would react, but only when the event happens is when I can imagine the possibilities on what might and can happen.								4	6	7	2	6	6	2	6	4	6	5	5	2	5	6	#NULL!	#NULL!	#NULL!	#NULL!	#NULL!	#NULL!	3	2	5	4
1282	21.3667		#NULL!							A few people were vandalized in a car parking garage where I used to live in California. It was supposed to be a safe area to park, and there was a security guard supposedly. Everyone was very upset that this happened. The police were called, and the apartment complex apologized for the roving guard not catching the thief. It happened overnight a few years back.	#NULL!		I was walking to my car in the garage underneath the apartment complex, and I was so surprised to see that my windows were bashed in and some things were missing. My EX was not with me, but I called him down after I saw that his car was bashed in as well. We had to call the police, though they were already alerted as several cars had been bashed in. We had a sense of security there before, but no…	Shortly after the incident, our community demanded answers from the complex about how someone could break into the garage. It seems that people were tailgating and letting people in behind them who were not supposed to be there. We were told there was nothing that could be done to penalize those people. Ultimately, we were fed up with all of the construction and decided to move. It was sometimes …	I think I am still very nervous about parking garages, especially during the nighttime. I had been followed before in a different state, so I know there are scary people out there. I always double check my locks at night, and I make sure there are no people following me when I leave a store, especially at night. I had someone follow me out of a post office one time and harrass me because I was we…	I suppose seeing how the burglery affects others helps understand how it can also affect you- and the lasting effects on one's psyche. Crime affects people differently. It may seem like nothing for a rich person- lots in my community- to be burglarized, but they may still have trauma from the actual crime and not the materials stolen.	Be watchful and hope that the security guards can deter crime. Tailgating sometimes allows bad actors into a community that should not be there. I think having measures to fix this can help deter crime. I would be nervous about the scooters now, though, as a quick get away.								6	4	6	2	6	6	2	5	6	5	6	5	6	6	6	#NULL!	#NULL!	#NULL!	#NULL!	#NULL!	#NULL!	5	2	3	2
2880	48		#NULL!							The jewelery store near my old condo. Many years ago. There were two black men who came into the store with guns and robbed the jewelery store owner. The criminals were eventually caught, but the owner suffered with trauma even still today.	#NULL!		I'm afraid for my life and I'm scared because two men are pointing a gun at me. I am very shocked as well because I didn't expect this would happen. It is just me in the store with the two burglars. I feel absolutely fearful.	I am having a hard time trusting people at this point. I lost a lot of my valuable possessions and I am very stressed and don't know what I need to do next to fix this. I am going to have some PTSD and be worried about everyone who walks in the store now too.	The biggest one is going to be the trauma of such a scary event and having a gun pointed at you thinking you are going to die. Years of therapy will hopefully help get through some of the event but that deep of trauma will always be there now.	I felt sad and fearful when I put myself in the victims shoes. It was such a a scary event and was terrifying to think about a gun pointed at my head and not knowing if I would be killed or not.	I learned that it is something that can mentally affect you for many years after the event and it is something that will make you lose a lot of trust in people.								3	5	5	2	6	6	4	6	5	6	2	6	5	6	6	#NULL!	#NULL!	#NULL!	#NULL!	#NULL!	#NULL!	2	2	5	4
772	12.8667		#NULL!							I am thinking about when Paris Hilton's dog was stolen for a brief period of time. This happened out in California a couple of years ago. She was understandably very distraught.	#NULL!		I am so upset and sad. At first I am thinking that my dig ran off and is lost. But once I realize that it's been stolen I am feeling a mix of many emotions: confusion, shock, anger, and also sadness.	I will be unable to do almost anything except focus on getting my dog back. I will be unable to work - hence it will suffer. I can't focus on doing anything for my family other than having us all working on getting this dog back. I am still reeling from the confusion and shock. Why would someone do this to me? How is my dog being treated?	It's now months and years later and, even though I've gotten my dog back, I live in constant fear and worry. Could this happen again to me? How can I make sure that my dog is protected? I do not feel safe.	When writing about it happening to the other person, I did not feel emotions very strongly. But when I wrote about it in the first person, I came to understand how difficult an experience this must have been. I also hadn't considered the long term impact it must have had until I took the perspective of the person it happened to.	I learned about it from the news. I learned that burglars are now targeting celebrities in unusual ways - i.e. stealing a dog.								6	5	5	7	6	6	6	5	7	5	5	5	6	6	6	#NULL!	#NULL!	#NULL!	#NULL!	#NULL!	#NULL!	2	2	4	4
2625	43.75		#NULL!							My mother's home was broken into in my hometown when she and my sister were living alone some years after I had moved away to college and began graduate school elsewhere in the same State. It happened quite a few times over the course of a few months, but the first time took place during the springtime in the early 2000s in NW Ohio. As a result of the break-ins, my mother and sister experienced n…	#NULL!		I am sleeping in my bed with my husband and our children are in the bedroom next door. I hear what sounds like knocking at the backdoor, but it is otherwise quiet. The children are asleep and I wake up my husband to tell him I hear something. I check on the children, so as not to wake them, and see they are both sound asleep in their bed. I grab my phone, ready with the 9-1 dialed and tell my hus…	I feel violated and unsafe, and that I deserve to be safe as do my children so it is best that we temporarily relocate to a hotel, then other housing and then move all together. I refuse to have the ongoing feelings of terrorization that my mother and sister felt; I do not need this to happen another two times to safe enough is enough and pack and leave. Though there is a serious economic cost fo…	As a result of the break-in and burglary, we move and have ensured that this new place has the level of security that gives us a sense of peace, safety and stability that we don't have to be concerned about being burgled as much as we were before and finally fell victim to. We have also implemented good lighting, alarm system, cameras, and we make sure to do safety checks and drills to ensure tha…	It was upsetting because I remember how upset my mother was about the situation and she intentionally didn't tell me when it happened the first time out of concern that I would recommend that she and my sister move. When talking about the experience as though it was my own was angering and scary to be honest, I am feeling very much so like the events happened but they didn't and I am also conside…	How we handle what happens next is very individual. I have been in situations with my husband and our daughter (before we had 2!) where I put myself out there to create safe space between my husband and I - he was in an unfamiliar place on vacation in Hawaii, having traveled there many times before I knew how to direct him to get him & our baby somewhere safe while I handled what seemed like a ve…								5	6	2	6	7	6	7	6	7	6	7	6	6	7	6	#NULL!	#NULL!	#NULL!	#NULL!	#NULL!	#NULL!	4	2	4	5
761	12.6833		#NULL!							I read about the NFL players being robbed. This was a scary scenario for these players. They found jewelry that was missing many states away.	#NULL!		I am alone, and its a dark alley. I am scared as the burglar is threatening me and using force	I am scared to go out, i am skiddish at work or around people, I dont want to leave the house. I also push everyone away	It could make me never want to be social or trust a human again.	Recounting it brought up the same memories and made me tense. I was nervous it would happen again	never trust anyone								5	3	5	2	#NULL!	3	7	4	6	3	6	6	6	4	6	#NULL!	#NULL!	#NULL!	#NULL!	#NULL!	#NULL!	4	4	4	5
850	14.1667		#NULL!							A co worker of mine was robbed on his way back from work about 2 months ago, it has made him to stop walking home, he uses an uber every time now	#NULL!		I am walking back home from work while checking my notifications on my phone when all of sudden i get held by two men wearing mask and brandishing knives, I was very shocked and scared, they proceeded to take my phone and wallet then they punched me in the gut before running away.	Since that day i have been really scared to walk home from work and also make sure to take and uber, the experience made me super nervous and anxious	Since that day i have been very nervous, if i see a person wearing a hood i get sweaty palms and my heart rate increases	It felt very surreal like i was the one who actually experienced the crime	I learnt to always be on guard and to be very alert and attentive when walking at night								6	6	5	2	6	6	2	6	3	6	2	7	4	7	4	#NULL!	#NULL!	#NULL!	#NULL!	#NULL!	#NULL!	5	2	5	4
1645	27.4167		#NULL!							It happened to my mom. She was at home alone. Someone knocked on her front door. She went to see who it was. It was a couple kids from her neighborhood. They pushed their way inside, grabbed her purse, and fled before she even had time to think. It really scared her. She doesn't answer her front door anymore.	#NULL!		I am home alone. I hear someone at the front door. I go to see who it is. As I open the door two young people push their way inside. My heart starts racing and thumping really hard. Everything is a blur as they race to grab my purse and run back out the door. I stand there panting and trying to breath as the two disappear off down the street. I feel frustrated, scared, and confused. I don't know …	I felt so scared, lost, confused. I didn't know what to do. Everything had happened so fast. I felt like my head was buzzing. I felt like I was moving in slow motion. I reached for the phone to call the police.	For a very long time afterwards whenever I was home alone I jumped and became hyper aware at every little sound. I started keeping my purse buried in the closet. I stopped answering any more knocks at the door. I remained scared and on alert, paranoid if you will, for many years after.	When I wrote about someone else's experience I felt for them, for sure. But it wasn't until I wrote it as first person happening to me that my heart picked up the pace and my adrenaline started pumping. It was then that I realized how these things change your point of view and your ability to respond to the situation.	When we hear of a story of someone being robbed we often think why didn't they respond this way or why didn't they act in that way. We fail to recognize what the person is feeling and how this biologically affects ones ability to respond in any kind of way. You can never know how you will react until it is your unique brain and body in that situation.								6	4	5	7	3	3	6	4	7	3	7	3	6	4	2	#NULL!	#NULL!	#NULL!	#NULL!	#NULL!	#NULL!	2	1	2	3
1169	19.4833		#NULL!							My mother was robbed about five years ago. Someone broke into her house while she was there and took things. It was a terrifying moment for her, and I don't think she has gotten over it yet. It turned out to be her shady neighbors.	#NULL!		I was in my bed asleep when I heard the side door open. I hear the floor creak and hushed whispers. I thought it may be one of my kids, so I got up to check and came face to face with two strangers in my hallway. I screamed and ran back to my room and called the police. They came and investigated and found some of my things at the neighbor's house, It was a terrifying ordeal.	I had insomnia, and a fear of going to sleep. Work was tough because of a lack of sleep.	I was afraid for several months. I did not sleep well. I had ptsd and eventually moved in with family and sold my home.	Sympathy and fear for the victim. I felt angry about the crime and wanted to help in the aftermath.	I learned that I would not have been as brave as my mother. People always say what they would do in a situation, but you never know until you are in it. I'm not sure I would have done as well as she did in the face of two people in my home.								2	2	7	2	7	7	7	7	7	4	6	7	7	7	6	#NULL!	#NULL!	#NULL!	#NULL!	#NULL!	#NULL!	2	2	5	5
1211	20.1833		#NULL!							My friend Mark was robbed while he was away on a business trip. When he came back home, he found his apartment broken into , the lock was forced open and his TV and laptop were missing. He felt really shaken and unsafe for days afterward and started checking his doors obsessively.	#NULL!		I come home late from work and notice my front door is unlocked. I freeze, heart pounding. Inside, things are messed up, drawers open, my laptop gone. I feel scared and angry. I call the police and wait, feeling exposed and helpless. I can’t stop thinking about what happened and keep checking every lock before I sleep.	Right after, I feel anxious and on edge all the time. I have trouble sleeping and don’t want to be alone in the apartment. I’m distracted at work because I keep replaying the burglary in my mind.	Even months later, I still feel uneasy at home. I installed new locks and a security system, but sometimes I get sudden worries when I hear noises. It’s harder to relax now, and I’m more careful about who I let in my space.	Writing about someone else’s burglary made me feel uneasy and worried for them. Imagining it happening to me made those feelings stronger, scared and unsafe. It showed me that burglary isn’t just about losing things but also about losing peace of mind.	I learned that burglary can affect people emotionally for a long time, and feeling safe at home is really important.								3	4	3	4	5	6	5	4	4	6	5	5	5	2	6	#NULL!	#NULL!	#NULL!	#NULL!	#NULL!	#NULL!	1	2	4	4
1193	19.8833		#NULL!							My friend was keeping a bag filled with video games in his car because he brought them to work to show another friend. When he went to a movie theater to watch a new movie he parked in the parking lot and went inside. When he got out of the movie and got back to his car his window was broken and the bag of games was missing. I was there with him, along with some other friends. He quickly got into…	#NULL!		I had brought my games to work to show my friends and left them in a bag in the backseat of my car while me and some friends went to watch a movie after work. After coming back to the car I noticed someone had broken the window and stole the bag of my games. I was absolutely furious and get everyone in the car, looking for some cops to flag down. Unfortunately they weren't much help and I never g…	After the experience I felt helpless because the cops were no use. It felt as if there was no justice in the world and that no one cared that my property was taken. No one cared that my personal space was violated and that I had to pay for the repairs for the window on top of that. I was very upset about the whole situation and out a lot of money.	Years after this event I still feel like my car can be broken into at any moment. I try to make it a habit not to keep anything important in the car. Luckily a lot of video games are downloadable now so the problem probably will not happen again which is a relief but car thefts and break ins seem to have gotten worse in recent years. I still feel uneasy that someone is out there and got away with…	When I recounted the experience as if it was mine I felt sad and vulnerable. Having stuff stolen is a terrible experience and I found myself hoping to not have to experience that. I also felt anger that I (as my friend) got no justice from the police and that the thief was successful. I also hoped that the thief got arrested in some unrelated burglary.	I learned not to leave valuable items in cars because people will not hesitate to take anything, even if they can't see what is inside (the bag was a regular solid black bag.) I also learned that cops will not always be able to help for some crimes and that sometimes that bad guy gets away so its best to not leave it to chance and keep the car empty of belongings.								7	6	7	1	7	7	1	7	7	7	4	7	7	6	7	#NULL!	#NULL!	#NULL!	#NULL!	#NULL!	#NULL!	2	2	5	4
779	12.9833		#NULL!							the burglary happened in their house. they leave their phone in the living room to charge each night. a burglar went in and got their phones. it was a child who went through their window. it affected the person since all the contacts were on their phone, they dealt with sensitive information, and it was an expensive phone.	#NULL!		i woke up to check if my phone charged overnight because i leave it out in the living room. i was surprised to see it gone and i saw that other cabinets and the living room in general was went through. good thing i was safe i side my room and asleep	i couldn't communicate because i do not memorize the phone numbers of everyone i feel unsafe in my own house i need to clean the house i need to buy a new phone	i lost photos and memories of important kife events i couldnt sleep well because what if yhe burglar comes back	anger, sadness, frustration, worry it changes my attitude towards crime because it's not something anyone wants to experience	kids are being manipulated and since they are protected, they are not scared to commit crimes i learned how traumatic it must be for the cvictims of burglaary but you also realize that there are more factors involved								5	7	7	7	7	7	5	6	5	6	7	6	7	7	7	#NULL!	#NULL!	#NULL!	#NULL!	#NULL!	#NULL!	2	2	4	3
1179	19.65		#NULL!							I had a friend who was robbed when he visited NYC and he needed help. I bought him a ticket to my home where I could get him back to his home and he could begin the life rebuilding process of replacing his phone and wallet. It was terrifying to realize how much we keep in our phones and wallet.	#NULL!		I was having fun walking from the museum to a restaurant when I am ambushed by a thief who steals my wallet and phone, I am helpless.	I had no resources. I was scared and alone. I had no way to reach out for help and no resources to get back home.	I no longer feel secure when going to the big city. I no longer can trust that I am always OK. I always make sure I have some phone numbers memorized.	I was scared of losing my resources. I was worried about how it might feel if it happened to me.	I learned that even in this day and age nothing is truly secure.								6	5	3	3	7	4	4	5	5	4	4	6	5	6	4	#NULL!	#NULL!	#NULL!	#NULL!	#NULL!	#NULL!	2	2	5	5
2329	38.8167		#NULL!							My best friend Tom was working last year as manager of a well-known pizza place.He was working the cash register shortly before closing when 2 masked men with guns entered and forced him to give them the contents of the register and the safe.The experience caused him long-term fear, anxiety, depression, probably PTSD. Having a gun pointed at you, knowing this could be your last moment on earth, k…	#NULL!		I am working in a pizza restaurant.I am at the register counting down the moments until this day is done and I can close the store. The 2 other employees are in the kitchen.Suddenly 2 masked men armed with handguns burst into the store.They point their guns at me and demand money.I give them what's in the register. They demand the money from the safe, too.I walk in the back to the safe and give t…	I am having trouble sleeping at night.I can't get what happened out of my mind. i think about it everyday even though I don't want to.THe memory of it , the fes	Moths have gone by since the restaurant robbery and I still feel frightened, anxious, suspicious of strangers,depressed. I quit the job . I couldn't handle the fear of another robbery and it not ending without violence and injury or death.I am thinking about buying a handgun.Perhaps concealed carry of a firearm will alleviate my fears.Knowing that I can protect myself against armed criminals migh…	A sense of relief that this happened to someone else and not me was the primary thought evoked.Recounting someone's elses experience made me hate crime and the loss of safety and security we all feel in modern life,knowing at any moment something bad could happen to me, knowing that something bad is happening to someone somewhere .	I learned nothing new.I already knew that there are criminals everywhere and that crime can occur at any time anywhere								6	2	6	2	7	6	2	2	6	2	2	5	6	6	6	#NULL!	#NULL!	#NULL!	#NULL!	#NULL!	#NULL!	3	1	4	4
2140	35.6667		#NULL!							She was in a hotel room. The 2 burglars entered the hotel room at night and held her at gun point and directed her to give them her jewelry. She was tied up. She was terrified. She thought she was going to be raped or murdered. She was afraid to leave her home afterward and unable to sleep.	#NULL!		I am in my hotel room alone. Two men enter holding a gun. I am terrifying and confused. They keep me held up and gunpoint and tell me to give them anything valuable. I do what they say. They tie me up. I am afraid they are going to rape or murder me. I’m very afraid.	Shortly after the burglary I felt shaken and anxious. I was still afraid long after they left. I could not feel safe. I had to report what they stole and tell the police what happened. It was hard to talk about. I had to take time off of work to recover. I can’t sleep.	Years after the event and I still don’t like to be alone. I have a security system and keep everything locked. Otherwise I can’t relax to sleep. I am able to work and do my normal activities. I have recovered financially from what was stolen through insurance. I am still vigilant and cautious. It’s hard for me to let my guard down.	It was upsetting to write about it from my perspective. I was picturing my space, my family, my body. The items stolen were the least of the problem. I felt vulnerable and violated. Thinking of someone else being burglarized you feel sorry for them but my first thought it more to what was stolen and not so much the experience. Thinking of it for myself makes be think of burglary as more of a viol…	Burglaries aren’t just about what’s stolen. They are a violation of personal space and sense of safety. Even if you are not physically threatened or in danger you are afraid and anxious. And there may be long lasting effects.								6	6	2	2	6	6	2	5	5	4	6	5	6	5	6	#NULL!	#NULL!	#NULL!	#NULL!	#NULL!	#NULL!	6	2	4	3
768	12.8		#NULL!							I remember when Kim kardashian got robbed at gun point in her hotel room in the mid 2000s. It was all over the news. She was traumatized and didn't wear expensive jewelry out for a long time.	#NULL!		If I walked in my hotel room to a trap I would probably faint. Having someone point a gun on me would leave me traumatized and will never leave my home ever again	Therapy sessions Unable to leave your home Nightmares Fear of the thieves coming after you Always on edge	Several months after I still felt the same. Untrusting and isolated	It takes me back to a dark time. Crime has been at an all time high recently and it makes me be more self aware	Always watch your back Never be too trusting Don't post your information on social media								5	4	1	4	6	7	4	3	6	7	4	6	5	3	2	#NULL!	#NULL!	#NULL!	#NULL!	#NULL!	#NULL!	4	1	4	4
1261	21.0167		#NULL!							One of my neighbors had their car burglarized overnight a few months ago. Never did find out who did it, cops thought it was kids. Thing was, they left their car unlocked but they still broke a window to get in, didn't get much just some loose change.	#NULL!		I'm experiencing a desire to find and hurt the people who did it. It would affect me a lot and I would move mountains to find these fuckers.	I would be stuck in my head. I wouldn't stress the loss of the change much, or the window. But I would be very focused on retribution.	Long term, not much is going to change I'd guess. The financial situation wouldn't change.	Anger, retribution. It wouldn't affect my thoughts on crime in general, but I'd be DYING to know who did it...	Locking your car at night doesn't matter. And as a neighborhood we need to keep watch.								5	5	4	4	6	6	4	6	5	6	5	6	5	6	5	#NULL!	#NULL!	#NULL!	#NULL!	#NULL!	#NULL!	2	1	4	4
1549	25.8167		#NULL!							I don’t know too many people who have been robbed but the one that stands out to me is one of my coworkers. She lives in Philadelphia and the last time it happened was about a month ago. The area she lives in has alot of issues with cars being broken into and this time it was her turn. Overnight they broke a window and stole a few random items out of her trunk. Effective wise it cut down on her w…	#NULL!		I would be walking back to my car with the family after an outing in the city with them. At first I would be wary as something seems off as we approach the car. After figuring out what had happened I would be pissed off that the city had allowed crime to get this bad and vow to not come back to the city again for a while	I was pissed off that I now had to deal with this. From there the concern started around if a window had been broken and if so how do I get the family home safely with a damaged car. I start doing the mental math on what was taken and calculate if it is worth filing a police report. How much will this cost me to repair the damage and replace the stolen goods? Does that fit into my budget for the	Less trusting of the city and will most likely not go there as much. The kids will most likely be very worried about it happening again. How much will this end up costing me and can my monthly budget absorb it.	Annoyance and anger were the most common emotions. This is not a uncommon thing to happen in their part of the city and I get mad at the local government who has fostered a culture where this kind of activity is not discouraged.	Nothing new really just gave me another reason to avoid going into Philadelphia.								2	1	5	1	5	5	1	3	5	3	6	4	2	6	5	#NULL!	#NULL!	#NULL!	#NULL!	#NULL!	#NULL!	3	2	4	5
685	11.4167		#NULL!							A friend was at a bar and her car was broken into. We didn't know until we went to leave at the end of our night. It was just three of us at the bar. They took everything they could grab that was in her car, including her computer she had left in there. It affected her because she was not able to access the internet from home until she was able to buy another laptop. This was last summer after ou…	#NULL!		I am walking to my car to leave the bar with my friends. There are three of us walking outside. We are laughing and carrying on our conversation from inside the bar. As we get closer to our cars we notice my car window is broken. Immediately I become scared and my heart drops thinking what I might have lost.	It took a lot of money to fix my electronic window on my car, not to mention the time it took to take my car to the shop. I had to work extra to pay the out of pocket expenses. I was not able to access the internet from home on any device other than my phone which made it difficult to answer emails. I am now concerned any time I go to a place at night that might not be as well lite because I don'…	After the car burglary I feel as though I don't want to leave my vehicle anywhere at night. I dont' want to have to work extra to pay for things that someone else took from me. I'm not as social as I was before and prefer to stay home. This had a lot of negative impacts on me and my overall life, especially for nighttime.	It made the experience worse to think that it happened to me and i had to do all the things she did after the burglary.	To be more careful and always look at your surroundings and where you are to see if it's a safe location to be at night. Burglary is harmful and takes a lot time to recoup your emotions and material harm.								6	4	6	4	7	7	4	7	6	6	6	6	6	7	6	#NULL!	#NULL!	#NULL!	#NULL!	#NULL!	#NULL!	6	2	5	4
1120	18.6667		#NULL!							Kim Kardashian was robbed, I believe at knife point, in her hotel room a couple of years ago. They caught the perpetrator but she was deeply traumatized by the experience	#NULL!		I was in my hotel room when someone broke in. I was the only other person in the room. He produced a knife and he ordered m to hand over any valuables I had. I complied but it was a very frightening experience because not only do you not know how a life threatening situation is going to play out but you're left feeling vulnerable and violated.	As mentioned, I was left feeling vulnerable and violated and for a time I didn't trust or was even frightened by seeing any one that I did not know. I didn't go out in public at all for several days.	I was left with an even stronger negative opinion of people than I already had and joined a victim's help organization to help others who have had similar experiences and a law & order group to help combat crime in conjunction with local law enforcement.	I felt great contempt for the perpetrator and a feeling of personal vulnerability because it could happen to any of us.	That no place is truly safe and there are bad people lurking everywhere.								4	5	4	6	7	7	6	6	6	4	6	6	5	7	5	#NULL!	#NULL!	#NULL!	#NULL!	#NULL!	#NULL!	4	1	4	3
2457	40.95		#NULL!							It happened at a friends auto repair business, about 6 months ago. The robbery took place in the middle of the night so no humans were involved, just the robbers, the damage they caused, and the valuables they stole. The cameras showed 4 masked men broke into shop, they looked through all the cars, breaking the window if the door was locked, they were kicking cars, trying to break off the side mi…	#NULL!		I am awaken in the middle of the night by my phone, sending out a warning signal from my auto shop a few miles away. I got my phone and before my eyes I see 4 masked people rummaging through my customers cars, my office, opening replacement parts and throwing items throughout the shop. I can't believe what I am seeing, I call the police to report the robbery in progress, then all I can do is cont…	Some of the consequences I myself experienced are a substantial amount of money loss, I had to repair everything the robbers destroyed, if possible. My insurance company was trying to low ball my settlement, fighting me every step of the way, to getting what they rightfully owed me and my customers. I had to make time for police, finding a lawyer for my own protection, and court appearances for a…	My insurance went up right away. I lost a few customers, that thought I should have had more security. I am more worried about being alone at shop late at night, I am a lot more guarded now.	It felt real, brought back some of the anger, and just utter disbelief that people could actually do this to other people and feel no remorse. I also remember the fear and uncertainty constantly what-ifing the whole situation. I feel empathy for those people who are victims of crimes like this, it is ridiculous that some humans can be so inconsiderate of other peoples things, and well being.	What I learned is that no one is exempt from becoming a victim of other peoples cruelty, and undeserved loss, or hardships caused by them. Anyone can be the victim of theft, and cruelty by strangers, or other sick individuals wrath.								4	3	4	3	6	6	2	5	5	4	4	2	3	6	5	#NULL!	#NULL!	#NULL!	#NULL!	#NULL!	#NULL!	2	1	5	3
966	16.1		#NULL!							My elder sister was robbed 5 months ago, it happened at her house at exactly 7;45 pm. Her husband wasn't home so she was alone with her 4 year old grand daughter. I remember her being terrified and scared and it also scared the little girl too. Ever since then she has been very cautious of always locking her door and putting on the security lights.	#NULL!		I am walking to my car after work when i'm suddenly held at gun point by two men wearing masks. They demanded for my phone, my cash and even took the jewelries i had on. That experience traumatized me and made me stop gong to the parking lot late at night again.	Shortly after that experience, i was always on edge and get looking around and behind me especially at night. It made me want to stop parking my car at the parking lot.	For several months after the experience, i was very scared. I kept thinking it was going to repeat itself again	I felt anger. It made feel angry and furious all over again	To always keep your doors locked								6	5	5	1	6	6	1	5	6	5	4	6	4	6	5	#NULL!	#NULL!	#NULL!	#NULL!	#NULL!	#NULL!	4	1	5	4
738	12.3		#NULL!							I knew someone in college who had their backpack stolen at school. It had all of their textbooks and their laptop in it, as well as an expensive pair of headphones and their iPhone. This was in 2012. He was devastated at the loss because he had to replace everything and it was very expensive for him. After that, he paid way more attention to his stuff and his surroundings in public.	#NULL!		I am studying on campus at a table. I'm by myself and not paying attention to anything. I'm reading from a textbook and taking notes. Next thing I know, I notice that my backpack is gone. I don't know when it was stolen or who took it. I am distressed.	I felt distress and guilt for not being more attentive. I felt financial strain from having to replace everything that was stolen. I felt embarrassed for letting this happen. I felt angry at the person who took my stuff.	I felt nervous about having anything expensive with me in public. I felt paranoid about everyone around me. I felt hypervigilant about my belongings.	I know I would feel bad if this happened to me, but I think that thinking about it from the victim's point of view makes it even more real. It felt bad to think about having these feelings and having to replace everything that was stolen. It makes the crime feel even more serious.	I don't think I learned much that I didn't know, but I did learn about how I would feel in this situation. I also keep an eye on my belongings a little more carefully after that happened to my friend.								6	5	5	2	7	7	1	6	5	6	5	6	6	7	6	#NULL!	#NULL!	#NULL!	#NULL!	#NULL!	#NULL!	3	1	4	4
712	11.8667		#NULL!							A friend of mine was walking home from work when he said he was approached by a group of people. He said they wanted his wallet and he said no. They beat him and took his wallet anyways.	#NULL!		I was walking home from work alone. It was dark and I wasn't in a safe area. A was approached by a group of people who demanded my wallet from me. I really needed all the stuff in my wallet and said no. They didn't care and beat me down and took my wallet anyways. I was left afraid and broken.	I would be afraid to walk alone. I would be traumatized by the experience. I would lose all the bill money I had in my wallet. It would change my life.	There were no lasting physical injuries but I could imagine the mental trauma lasting a lifetime.	I felt like I was in their shoes. Just overwhelming defeat and helplessness.	That long after the event takes place you can still feel the mental effects even if you don't feel any physical effects.								4	6	6	2	7	6	2	5	2	6	4	5	5	6	7	#NULL!	#NULL!	#NULL!	#NULL!	#NULL!	#NULL!	5	2	5	2
1086	18.1		#NULL!							I knew a person who walked out of his bedroom and saw three men rifling through his house. They told him that they wouldn’t hurt him, and that they only needed money. He stood in place with his hands up anc let them continue taking what they needed and the left. It made him very paranoid about home invasions and securing all doors and windows at night.	#NULL!		I hear stirring in the kitchen after falling asleep. I wake up to see if any of my housemates came home. I walk out of my bedroom and to my shock and horror, see three men rummaging through drawers and cabinets. They point the gun at me and tell me that they “aren’t going to hurt me”, and that they “are only looking for some money”. I put my hands up and agree not to move and to let them finish l…	Following the experience, I felt violated and unsafe. To have a safe space like your home be intruded upon like that is a horrific situation. I wonder who those men are and if I know them. I ponder whether or not I’m seeing them around. I’m having trouble paying attention at work since I’m not sleeping much. I can’t sleep since that’s when everything happened.	I’ve had to go to therapy for this deep sense of distrust and disregulation the experience gave me. I had to move since I no longer felt safe with those men knowing where I lived and possibly coming back to do it again. I now carry a weapon on me at all times just to feel safe.	My attitude and beliefs stayed the same, but I experienced some anxiety and uncertainty. My mind felt some relief as if it had happened, and was trying to make sense of it.	It reinforced how scary this would be, and how I hope to never have an experience ike that. I like to think I’d remain calm, but there’s no telling how you’ll really react in a situation like that.								6	6	5	6	7	7	4	4	7	4	7	4	7	7	7	#NULL!	#NULL!	#NULL!	#NULL!	#NULL!	#NULL!	5	2	5	3
1267	21.1167		#NULL!							This is my friend from high school who, at the time, lived in kind of a poor neighborhood near this nature trail I often go to. If memory serves me correctly, it happened a little over 10 years ago. It was one guy who burglarized my friend while he was away and he caught the guy in the act when he was coming back. The burglar was attempting to steal a flatscreen television, but failed. He didn't …	#NULL!		I'm experiencing surprise as I never expected something like this to happen before, so my heart rate would be up the roof. I'd feel upset, but possibly calm at the same time considering the burglar isn't threatening enough to pull out a weapon and I'd imagine it would have occurred in the same neighborhood which is where I used to live a very long time ago when I was a baby. It would definitely a…	Shortly after the harassment, I would have issues trusting my surroundings and be extremely paranoid. To have experienced such a situation would put me under the impression that it is more common than I would have imagined.	Several months down the line, it would bother me a great deal not knowing when is the next time a burglar could strike and it would be hard for me to know when I could be prepared or not.	I would feel very upset and slightly afraid that it ever occurred because I have a carefree take on the world that isn't the internet.	What I learned is that we should be more reliable on security cameras and setting up alerts around the house to prevent such a situation to happen.								2	2	6	4	6	2	5	2	6	2	6	2	4	6	4	#NULL!	#NULL!	#NULL!	#NULL!	#NULL!	#NULL!	1	2	2	4
1176	19.6		#NULL!							my brother when in college got robbed, at the house he was renting at the time, this was a decade or more ago. The robbers were never caught. They got away with laptops, DVDs and other items. They were angry as the police were pretty much this happens all the time, but we probably won't catch the guys that did this, He was more angry than anything else.	#NULL!		I am coming home from class and when i pull into the driveway I see that a window has been broken next to the front door and the door is slightly ajar. I am by myself so i am nervous in case someone is inside and i have realized what has happened. I am nervous and on edge and call a friend as i do not want to go inside by myself.	I would be nervous to go inside my house again I would be worried about the burglars coming back again. I would have loss of trust in the area and I think I may look for a new rental in order to feel safe may start suffering from anxiety or find it hard to sleep, every noise I hear will alert me. I may have financial strain as i may have unexpected costs to replace items if insurance refuses to p…	After several months if I still lived at the property, I would probably have put in a alarm system or new locks to make me feel secure. i would be more security conscious and check windows and doors to make sure everything was locked and secure before I left my house. I may still be suffering financially after having to replace all my items. I may also not be as trusting to people.	anger, frustration and sadness	how experiences can change you as a person negatively								6	6	6	6	6	6	5	6	6	6	6	7	6	6	6	#NULL!	#NULL!	#NULL!	#NULL!	#NULL!	#NULL!	4	2	4	2
1495	24.9167		#NULL!							Back in 2022, my close friend Jessica went through a scary burglary that really left a mark on her. She lived alone in a quiet neighborhood in Atlanta, Georgia. It was early fall — around late September — and she had gone out for the evening to have dinner with some coworkers. She was only gone for a few hours, but that was enough time for someone to break in. When she came home around 10 p.m., s…	#NULL!		I pull into my driveway around 10 p.m., still thinking about how great dinner was with my coworkers. It’s a cool September night in Atlanta, and everything feels calm — until I notice something strange. My front porch light is on, but the front door… it’s cracked open. I know I locked it. I always lock it. My heart starts racing. I freeze for a second, keys still in my hand, trying to convince my…	Shortly after the burglary, I was overwhelmed — emotionally, mentally, and even physically. The first few days felt like I was living in a fog. I couldn’t focus on anything. I’d start a task and forget what I was doing halfway through. Sleep became almost impossible. Every little sound at night jolted me awake. I kept checking the locks over and over, even though I knew they were secured. Emotion…	Several months after the burglary, I still feel the impact. Emotionally, I’ve lost the sense of safety I used to have in my own home. I’m constantly on edge, double-checking locks, startled by small noises, and hesitant to leave the house for long. Psychologically, the anxiety hasn’t gone away. I still feel uneasy coming home, especially at night. I’ve started seeing a therapist, which has helped…	Writing about someone else’s burglary made me feel sympathy, but imagining it as my own experience brought out fear, anxiety, and a deep sense of vulnerability. It made me realize how deeply crime can affect someone’s sense of safety and trust. It also shifted my attitude, I now see burglary not just as a loss of property, but as something that can leave lasting emotional scars.	I learned that burglary is more than just stolen items, it deeply affects a person’s emotional and mental well-being. The experience can lead to lasting fear, anxiety, and a loss of trust. I also realized how important it is to have strong security and support systems in place.								6	4	6	6	3	3	6	4	6	2	6	3	6	3	7	#NULL!	#NULL!	#NULL!	#NULL!	#NULL!	#NULL!	2	1	5	4
1523	25.3833		#NULL!							My friend and neighbor Gaby had someone break in one day and they were able to get away with a bunch of stuff from one of her roommates room. They have a camera and played back the recording, it was a young Hispanic man on a scooter lock picked the front door with a tool and went for the first open door he saw which was the roommates gathered a bunch of stuff into what he could carry and ran out …	#NULL!		I would be upset, worried about my safety, but mostly working to track down the individual on my own. I see it as a challenge. At one point I did that sort of work professionally. Again, I'd be upset but realistic, change and upgrade my locks and consider other home protection measures	I would spend considerable money upgrading my locks and maybe camera. I'd be pissed, and I'd spend extra time and effort thinking about the break in and the perpetrator, and wanting satisfaction. It wouldn't consume me, but it would be significant. I'd feel more on edge and vigilant with my eyes and senses. Otherwise I'd get on with life because I have and want to.	I'd be hardened against those scooter boys like the guy I saw on video, immigrants who are often on asylum claims or are here undocumented. It's a thing here in Miami. So I'd have extra scrutiny of every one of them, and probably have a more negative attitude toward them. My mind and thoughts would be sharpened on tasks and efforts similar to that which I will have undertaken in the time since. I…	Anger, disappointment, rage, a little fear. Hostility to the sort of person the crook is, people who share attributes or a makeup with him. It doesn't feel good, I feel like I have a sour taste in my mouth.	That I would likely remain level headed but also turn on to investigator mode. I'd probably want to take a couple extra steps, be it newer upgraded locks or an extra bolt or chain, before anything actually happens.								1	1	1	1	5	5	1	4	1	4	1	5	1	4	4	#NULL!	#NULL!	#NULL!	#NULL!	#NULL!	#NULL!	1	1	4	2
723	12.05		#NULL!							I don't know anyone in my personal life who has had their house broken into to. I did see multiple football players have their houses broken into last year. They were obviously upset about the news, with the break ins happening while they were away for a game on the weekend. I believe the burglars were ultimately caught and prosecuted. As for how they were affected I feel like they weren't largel…	#NULL!		When I come home from my multi-million-dollar job I realize that someone has broken into my house. I quickly call the police and have them respond and ensure the house is empty of the criminals. I then go about finding what is missing so that I can complete an insurance claim. I am very thankful this happened while I was away so that my family and I are all safe.	I imagine I would be more worried about security following the event and would likely install more safety measures for the future. I would also probably struggle to sleep for the first few nights, worried about my family's safety. I could also imagine I would want to check everything in the morning to ensure it was working properly.	I don't foresee any long-term side effects from this because of the low impact of this event. I am certain everything will be replaced, and I won't have to worry about material loss. No one was harmed by this event and going forward I will probably just be a little more security conscience.	I feel like each instance is unique, because of the story I drew upon I don't think I had a big emotional response. No one was harmed during the crimes, and they only targeted the incredibly wealthy, so they were able to place anything lost.	That I thought football players would have better security.								6	6	4	7	6	6	1	6	1	6	1	6	6	6	6	#NULL!	#NULL!	#NULL!	#NULL!	#NULL!	#NULL!	4	1	4	4
1402	23.3667		#NULL!							This happened late, in the middle of the night, a woman and her 10 year old daughter had their house broke in by two large masked men, who went straight to them and placed them both on separate chairs, tied up and gagged, began to ask them about the mother's prescription's for pain pills. Apparently, the two men had somehow heard that the mother receives a large amount of pain pills every month, …	#NULL!		If my daughter and I were in their places instead... I would be terrified, confused, afraid they would do something to my daughter and I wouldn't be able to do anything to stop them, I would have to instead WATCH. It would be sickening, not knowing what they are asking about my medications, what are they going to do now that they realize they were lied to - set up by someone. Once they left I wou…	That type of anxiety every day, wondering about something that would be very possible - that could come back to hurt your daughter or the rest of your family to make sure they don't get any repercussions from their actions? It would affect me every day - I couldn't even tell you how long for. Hopefully that worry, someday, would eventually dissipate. Not to mention the person who wanted to set me…	I wouldn't be able to trust anyone. Not any family members or any of my kids' friend's. It would affect every relationship I would have, from that night forward. Always holding back or being over protective of my children, making sure they don't forget they can't trust anyone. Which, would cause me to relive the whole thing all over again, I'm sure.	It made me feel worried that I shouldn't tell too many people personal things, you don't know who you can trust - with what information - and that would be detrimental to experiencing new things and meeting new people. It makes me sad.	Keep personal information private and don't let my husband work the night shift.								5	4	2	4	6	6	3	4	5	4	5	5	3	6	5	#NULL!	#NULL!	#NULL!	#NULL!	#NULL!	#NULL!	5	1	5	4
1062	17.7		#NULL!							A family member had their house burglarized while they were not at home. The burglar broke in through a window and stole several small items of value. After the event they no longer felt safe in their home and installed an alarm system to make them feel better and safer.	#NULL!		I am walking back inside to put away groceries. I notice the window in the kitchen is broken and glass is on the floor. I turn to my partner and show them the damage. We immediately call 911 and report it not knowing if someone is still in the house and exit the house. Once the police come and verify we are safe we complete a police report. Then we get to work cleaning and repairing and discoveri…	Ever since the break-in, I feel nervous when I come home alone because I am worried that they have come back. I feel like my personal space was invaded and it gives me a uncomfortable feeling especially when I am home by my self. Over time it gets better but it never really leaves fully.	Years after the break-in I no longer think about it as often but it is still in the back of my mind. I am not nervous every time I come home but I am still vigilant about looking at my surroundings and making sure everything is in place especially after being away for longer periods of time.	The emotions it brought up were nervousness, disbelief and feeling violated. I am not sure it would change my thoughts or emotions about crime or being a victim because I was already in that space of empathy and knowing how it impacts people who have been burglarized.	I did not learn anything new because I had previously considered the scenario and tried to put myself in their shoes already.								4	1	5	6	1	1	5	1	7	1	6	1	6	6	4	#NULL!	#NULL!	#NULL!	#NULL!	#NULL!	#NULL!	5	1	4	4
2087	34.7833		#NULL!							My friend was once robbed on her trip outside of North America a few years ago and that has left a very daunting experience on her. According to her, she went on tour of the city earlier in the day and came across a restaurant which she decided to try out later that evening. Since she saw the place in person, she did not bother checking on google for reviews or researching about the safety of the…	#NULL!		I had a late night work dinner with colleagues and it was almost midnight when I decided to start heading home. I missed my bus and was either going to walk home or catch a cab. I choose the former as my house was a couple blocks away from the restaurant. I got to an ally, it was dark and I was searching through my things in my bag to get my phone out and use the torch when I was hit from the bac…	This experience has left me very traumatized. Till now, I don't stay out late longer than 8pm and if I must, I must be sure I have a means of going home which is not walking. I still hear his voices in my head, I have ADHD as a result of this incident. I wake up some nights very frightened and thinking someone was coming for me. I have also had to change houses because the area started to get me …	What I experienced that night was really frightening. I tend to jerk when someone touches me without me knowing before hand. It also had a very negative effect on my relationship as I poured out most of my anger on my man. I also get scared when left alone and always want someone around. I always wake up in the middle of my sleep or have to take sleep pills to have a full length of sleep. I am al…	I felt frightened when I thought of the situation. I also thought of how lonely she must have felt. I also felt a certain kind of chills and mental stress when analyzing the situation she must have been in. Thinking about the situation like it happened to me, left me scarred. I felt a rush of emotions imagining if something else had happened or something had gone wrong.	The emotional traumas a victim is left with after these types of burglaries. The pain and mental stress experienced by the victim and how much effort would be put into being better. The long lasting effects of these kinds of situations to the victims.								7	6	5	2	6	7	2	7	7	6	7	7	6	7	7	#NULL!	#NULL!	#NULL!	#NULL!	#NULL!	#NULL!	6	1	5	3
1005	16.75		#NULL!							someone broke into their home. it was about 6 months ago. they were scared away by an assault rifle with no further incident. they were glad to be a gun owner	#NULL!		i am sleeping like a baby in my bed. i wake up startled by a noise. i grab my revolver and confront the evil doer. i am stressed and irritated to have to deal with this.	i will probably be sweating bullets from the adrenaline and stress. i will be shaking a bit from such a harrowing experience.	i will be a bit better mentally prepared for similar situations. i might not be able to sleep at night due to the trauma	i didnt really have any emotions crop up i was impartial and bored more than anything. it doesnt change my thoughts about crime. i felt like a robot, didnt care	nothing at all? i basically just made crap up and didnt learn a thing. this is all make believe								1	1	1	1	3	2	1	1	1	1	1	1	1	1	1	#NULL!	#NULL!	#NULL!	#NULL!	#NULL!	#NULL!	1	5	1	1
1501	25.0167		#NULL!							It was my neighbor and it happened it our local hood, where she was coming back home from work and she was robbed at gun point, she did not know who the guy was because he wore a mask and she had to give her belongings to the person because her life was at stake, later on she was very traumatized and opted to stay home for a while because she was scared that if she goes bad things will happen to …	#NULL!		i am going to the supermarket to grab some few things for dinner after i had a good lunch with my girls and almost there two men approached me and threatened me telling me they will rape me and kill me if i don't give them my phone, i obliged immediately because there was no one around to help and if i screamed am sure no one could hear me after that experience i experienced panic attacks and unt…	I experienced high levels of panic attacks back to back because i was unable to breath also i was unable to speak for a while because the incident was replaying back to back in my head, i became traumatized and now a lot of fear came in me to a point i did not even go to the supermarket i was just confused and trembling and of course i cried because the situation made me feel so weak	Until today i have avoided people and social gatherings because my anxiety went above the roof, i was emotionally drained and a lot of feelings and motions went through me and the trauma still affects me till date and seven months have passed but psychologically i feel i am not safe anywhere and bad things will happen again	Many thoughts came to my mind and i now realize that no one is safe anywhere and now i can relate to what my neighbor went through and the trauma she has to carry on and the emotions that were brought when she told us what happened and after it happened to me it has made me have a different attitude towards the world today and all i can say is that the crime rates are increasing and something nee…	I learnt that it can happen to any one but in different ways, also no one is safe if it possible avoid walking a lone have someone you trust with you, and lastly seek help if you feel the situation is overwhelming to you just go to therapy								6	6	2	6	6	6	6	6	6	6	6	6	6	6	6	#NULL!	#NULL!	#NULL!	#NULL!	#NULL!	#NULL!	6	1	5	5
1059	17.65		#NULL!							My former neighbor was robbed. It happened over a decade ago. He was living in a first floor condo, and he had a fenced outdoor space, but someone climbed over the fence and stole his patio furniture. Since that happened, he started locking his furniture up. He wasn't super upset about it, but was cautious about his things moving forward.	#NULL!		I was robbed over a decade ago. I lived in a condo with my husband on the first floor, and someone climbed over my fence and stole my patio furniture. I was upset and scared. I felt violated. I now lost valuables and have to buy new things. I also lost my feeling of being secure.	I was scared about someone being in my space I felt upset that my space wasn't secure I was angry someone stole my things I had to buy new furniture I had a to buy a lock	I feel more cautious about things I have new furniture	I felt bad even worse for him. It made me think about crime more seriously. I know now someone who is affected by it, but now it felt like I was.	I'm not sure I learned anything- just thought about it differently.								5	6	5	5	7	7	1	7	6	4	5	6	5	6	7	#NULL!	#NULL!	#NULL!	#NULL!	#NULL!	#NULL!	4	1	5	3
1893	31.55		#NULL!							This isn't my story, but it's about a friend of a friend, Jessica. She lives near Seattle. This happened about two years ago. Jessica came home late one night. Her front door was open, and her house was a mess. She called the police. The police found her house robbed. Jewelry, a TV, and a laptop were gone. No one was ever caught. she was very scared after this. She put in new cameras and got a do…	#NULL!		Lets say My partner, Alex, is out of town. The front door is slightly open. My heart pounds. I know I locked it. I back away and call 911. The police arrive, clear the house, then I go in. My living room is a mess. My bedroom is ransacked, jewelry gone. The TV and my laptop are missing. I feel sick. Someone was in my space. I feel exposed.	Immediately, I'm terrified and anxious. I can't sleep. I feel violated and angry. I'm paranoid about every noise. I feel guilty, too, for not preventing it. I'm canceling plans and struggling to focus at work. My relationship with Alex is strained.	Months later, I still have lingering anxiety. I don't trust people as easily. I'm constantly checking locks and have a new, expensive security system and a dog. I even think about moving. I value things less now, and peace of mind more.	Writing about the burglary, first about someone else, then as if it happened to me, felt very different. For someone else, I felt sympathy. But when it was me, I felt real anxiety and dread. Imagining my home being broken into made me feel helpless and angry. This showed me that crime isn't just about stolen things. It's about losing your safety and trust. The emotional pain is much deeper and la…	I learned that a burglary isn't just about what's taken, but what's lost. It's about losing your peace of mind.								7	7	7	7	7	7	1	7	7	7	7	7	7	7	7	#NULL!	#NULL!	#NULL!	#NULL!	#NULL!	#NULL!	6	1	5	5
736	12.2667		#NULL!							my brother was mugged in LA while walking with his girlfriend. he was pretty traumatized after and always a bit on edge when walking in public, even years later now that he's in a new city	#NULL!		im feeling fearful for my wife. I wont know what to do and how tp deescalate this such that it does not turn into conflict. my life is more valuable. but I also dont have money to give away. what if he takes my phone? what if he shoots me?	I will have to replace all of my cards and this will be costly. I do not feel safe in my city any more. I dont know if I will feel safe in any city. I feel extremely nervous	I get a bit spooked when people are walking a tad bit close to me. I replay this event over and over again.	I guess I kind of remembered why people think about crime irrationally. even when it's statisitically categorically untrue ("NY is more dangerous than ever!") or when it leads people to vote for stupid mayors and DAs and racist, deeply racist policies that dont address root causes. they are thinking about their own (or a person they know's) experience, which was scary, and nothing else	I didnt gain any insight into burglaries at large. I only vaguely know of a single burglary that happened to a loved one. each is different								6	6	3	3	6	6	1	6	6	6	3	6	6	6	6	#NULL!	#NULL!	#NULL!	#NULL!	#NULL!	#NULL!	4	1	5	5
1146	19.1		#NULL!							My dad was burglarized in his home. He wasn’t there at the time, but he came home to find a lot of electronic equipment and spare cash missing. He felt violated.	#NULL!		I came home one day to find someone had been in the house. A lot of electronics and some spare cash was missing. I was worried someone was still there and scared. I felt violated and not comfortable in my home after that.	After the burglary, I was mistrustful of people around me. I felt panicked when I had to leave the house. It made doing simple everyday things harder.	That mistrust of people never fully went away. Slowly I felt comfortable in my home again, but I feel more skeptical of peoples intentions now.	I felt more for the victim of the crime. This is maybe something people think of as not a big deal because the person isn’t physically harmed, but the psychological impacts are vast and long reaching.	I feel like I understand more that the impact on the victim is not minor. That it’s terrible to have something happen to you that changes your view of the world.								7	7	7	1	7	7	2	7	7	7	7	7	7	7	7	#NULL!	#NULL!	#NULL!	#NULL!	#NULL!	#NULL!	5	1	5	5
1247	20.7833		#NULL!							Dorit from Real Housewives of Beverly Hills was robbed at her home a few years ago. Her children were home in their bed when she was awaked by men in masks with a gun to her head making demands. This impacted her greatly with PTSD for years to follow and caused issues in her relationships because of the intense impact it made.	#NULL!		I am in bed and awaked to men in my face with a gun. I am terified and then my mind quickly goes to my children in their beds. I quickly awaken my husband hoping he has a gun in the bedframe and can take care of the situation. I am overcome with intense emotion but must stay calm to protect us all. I remain calm and plea for my childrens lives. I will no longer feel secure at night or in my own h…	I was traumatized from it and nothing will ever be the same. I will have nightmares and struggle falling asleep resulting in insomnia. I will be scared everytime I'm in crowds or home alone. I will fear for my children alwasys and probably limit their exposure. I will suffer from sever PTSD which will impact my relationships with both family and friends.	There is no part of this experience that didnt alter my life completley. My husband and I were never able to recover after my sever life altering anxiety. He felt that I blamed him for the incident. My kids didnt understand why I was so protective since I never told them about what happened and they held alot of resentment against me for it. I told my family and friends no everytime they did anyt…	I felt pitty and worry for her family. Burglery is aful and the lasting impact is equally as tragic. I felt intense panic and questioned if I'd have been able to be as strong to save my family	I realized that it takes a really strong person in charge of their emotions to not panic and cause the robber to also panic which would most likely have ended with a very different outcome								7	7	7	1	7	7	1	7	4	7	4	7	7	7	7	#NULL!	#NULL!	#NULL!	#NULL!	#NULL!	#NULL!	2	1	5	5
1330	22.1667		#NULL!							I'm friends with quite a few musicians and recently a friend's band had their van broken into and thousands of dollars worth of instruments stolen. The friends were on tour from out of town, but it happened on a main street in downtown Knoxville, TN. It was incredibly disheartening to each member of the band, even more so since the gear was never recovered. Thankfully they were able to raise mone…	#NULL!		I'm with my friends walking out of a restaurant near the venue we just played. We're tired, but full of food and ready to head to the hotel for the night. I open the van door to see that our once nearly-full van has been picked almost clean--guitars, amps, anything that could be grabbed with two hands has been taken. The entire group freaks out--I dial the police and am told that, without any wit…	I lost the first bass guitar I ever owned, along with an amplifier that was given to me by a very close friend. I can't play the show we have booked tomorrow in Chattanooga. I'm out thousands of dollars and the police can't do anything to help. I'm angry, confused, and sad, on top of being incredibly tired.	I now can't leave gear unattended without being paranoid beyond belief. I have to leave AirTags in my equipment cases as a precaution. I feel less trusting of everyday crowds and I'm more hesitant to tour somewhere I'm not completely familiar with.	I felt crushed imagining myself in that situation. Losing gear like that isn't about the monetary value, but about the memories associated with it, and even though this has never happened to me, I have plenty of instruments that fall in that category. I felt angry towards myself for not having secured the gear more thoroughly.	People normally result to crime when they're in dire circumstances, I get it, but a burglary like this takes multiple people and quite a bit of coordination to make happen. Usually they'll have to either sit on the stolen goods for an extended amount of time, or move them in another town far away to get any money for them. It's difficult for me to have sympathy for this type of criminal, because …								6	6	6	1	7	7	2	6	7	7	1	6	1	7	7	#NULL!	#NULL!	#NULL!	#NULL!	#NULL!	#NULL!	2	1	5	5
1076	17.9333		#NULL!							My grandmother got robbed at her house about 15 years ago. She lived alone so she was the only one involved. They got away with some money and her mothers ring that was very special to her. She eventually got over it but the experience left her feeling violated and unsafe in her home for quite awhile.	#NULL!		If I put myself in this situation it would be me and my grandmother experiencing this in her home. When her and I walk in together and see we were robbed, I feel sick, in disbelief and violated for sure.	Shortly after the experience I felt unsafe to leave my home. I questioned everyone around me and their intentions. I also got nightmares at night everytime I tried going to sleep.	Several months after I feel still uncomfortable knowing the criminal hadn't been caught, which makes me second guess people I see. My nightmares have gotten better but I still have them occasionally.	It made me sympathize with the victim and realize that these things happen every day to people, which is heartbreaking if someone had to feel these feelings everyday.	That unfortunately they happen alot more than what we hear about. Chances are we all know at least one person who fell victim to it.								6	3	6	1	7	7	1	7	3	6	1	5	7	7	7	#NULL!	#NULL!	#NULL!	#NULL!	#NULL!	#NULL!	3	1	5	5
1842	30.7		#NULL!							Someone that I know who was burglarized was my younger brother. The burglary took place at his old apartment when he was at work, the exact time isn't known by him, but on that particular day he worked from 9:00 AM until 5:30 PM, so it had to happen sometime in that time period. He was the only one involved and it affected him quite greatly, given that his apartment had a security lock and he had…	#NULL!		I left for work around 8:30 AM, as I like to make sure that I make it to work on time. Like normal, I locked my front door and engaged the extra security lock, with was provided to me by the apartment complex. I felt relatively good that day and didn't feel as if anything was off or that anything bad was going to happen. I worked from 9:00 AM until around 5:30 PM, at which point I got in my car a…	From this point in time I no longer felt safe in my own apartment and felt that at any moment I was to leave that I might lose something else. I knew that I couldn't trust the apartment complex and it started making me question if other things in my apartment had already been stolen and I just failed to miss them. I felt on edge and uneasy all the time after that and had anxiety and stress each t…	To this day I still am on guard and anxious when I leave to go to work or someplace else for an extended period of time. My new security measures, such as the security cameras, help a lot. I now have the knowledge that, even if someone does something, I have it on video so that the cops can use it. With that said, I always feel uneasy about it and feel as though someone could rob me at any point …	In honestly, the thoughts and feelings that I had weren't any different than I would expect in the given situation. I always feel that things like this are wrong and I have felt the same way as my younger brother did when situations like that have happened to me. As a resullt, it really had no impact on my beliefs on crime and what it does to people. I have first hand experience with it. Commitin…	I really didn't lear anything new from the story. I had experienced burglary and thieft many times myself before the incident, so I already knew very well what the whole experience felt like. I also already knew the importance of having extra security, such as security camera and the fact that you couldn't trust apartment management or who works for them. I learned this at a early age from dealin…								7	7	2	1	7	7	1	7	1	7	1	7	6	7	7	#NULL!	#NULL!	#NULL!	#NULL!	#NULL!	#NULL!	7	1	5	5
3149	52.4833		#NULL!							An older and prominent person frequently heard about in the media was living in an older home in a well-known luxury section of a major west coast city. A feature of the house was its historic windows that could be opened using a small hand crank near the window's bottom. The person had recently opened one of the windows in her bedroom and had not taken care to firmly close it. The next morning s…	#NULL!		I was pulling into the driveway after returning from an event. I exited the car and when I reached the front door I found that it was unlocked and not fully closed. This caused an immediate feeling of fear and panic. How could I have left the door unlocked and slightly open? "Impossible!", thought. But I realized that there could be an intruder inside the house and that filled me with overwhelmin…	I was filled with fear, anxiety and disgust, at directed at myself and the burglar. I felt a deep sense of loss at the sentimental possessions that were taken. The more recent jewelry items were insured and could be replaced, but not the old items that were strictly sentimental and/or historic. I felt as though I had been invaded, violated , that my personal space was no longer secure. The office…	I no longer felt safe in my own home. I could not continue to live here alone in spite of the security measures I could take. Within an hour I spoke to my real estate agent and briefed him on the events and requested that he begin a search for a new and safer home for me. Once the call ended, I was left, once again, alone. The house was still quiet, as if the building itself had felt violated. I …	Even though I felt somewhat angry at the person for leaving the window unlocked, that soon passed and I felt sympathy for them. I could fully understand how they felt that their world had suddenly become less hospitable and full of danger, that the crime always experienced by other people had now found its way into my home and my life of feeling secure and safe living alone and becoming older, wa…	I learned that burglary is all around us who live in large cities at a time when many people are struggling and suffering and feel the need to steal to get what they need and want. It made me want to assess my own security and safety as an 80-year-old living alone and now feeling very vulnerable to a similar event or worse.								6	7	6	7	7	7	6	7	6	7	7	7	6	7	7	#NULL!	#NULL!	#NULL!	#NULL!	#NULL!	#NULL!	4	1	5	5
2447	40.7833		#NULL!							The robbery attempt happened at home. The incident happened a few months ago. It was three individuals with masks shown entering the home uninvited, The owner was not home at the time, items were stolen, and he was really disturbed by this wondering what would have happened if he was in the home.	#NULL!		I traveled to visit a friend out of state and did not know I was being followed. As I opened the car door to walk into the hotel at night a man approached with a gun asking for money. He received money and jewelry. I am experiencing fear and sadness. I was alone at that moment. It occurred on the left side of a hotel building. The experience had me shaking, because I could have lost my life.	I felt helpless physically. because I could not defend myself. I am full of emotions wondering if there was anything I could have done differently.	As a result, (several months after) I pay more attention to my surroundings. I have purchased a gun and mace spray. I am attending defense training to protect myself.	I was extremely sad this happened to him. It made me aware that anyone can be a victim at anytime. When I think about it as I was the victim and how devastating this could have been especially because I live alone.	I learned that it is important to have a very good security system, protection, and to be aware of your surroundings at all times. It made me think of other individuals who have gone through this and how it may have psychologically impacted them.								7	7	7	5	7	7	6	7	7	7	7	7	5	7	7	#NULL!	#NULL!	#NULL!	#NULL!	#NULL!	#NULL!	5	1	5	5
1354	22.5667		#NULL!							I recall the famous NFL quarterback Patrick Mahomes having his home burglarized while away during a game last year. It also happened to his teammate Travis Kelce, and also to other professional athletes in the NFL and other sports nationwide. This happened quite a number of times over the past year or two and I remember the news mentioning that it was an organized crime ring from Central or South…	#NULL!		I am coming home from a trip and walk up to my house. I see a window broken. My heart sinks. I know what this is. I am shocked but calm, and eager to see what the inside of the house looks like and what they went through, how much damage was done, and what they took. TIme moves slowly. I feel violated and I want justice. I call the police.	After a thorough look around my place, and a call to the cops, I sit down and evaluate my feelings. What can I do now? I'm angry, but I have to hone that anger and do something to minimize this loss and prevent a future similar event from occurring. I will get a police report and file a Renters Insurance claim. I will talk to my neighbors and see if they saw or heard anything. I will review any v…	After the dust has settled, I have installed a better security system. I have made stronger connections with my neighbors and if they see anything out of the ordinary or hear my alarm they will call me immediately and directly. I feel like this was a learning experience and I still want to find the perpetrator. I will use any resources I can find to find out who did this, regardless of what they …	I was pretty emotionless because while it is unpleasant for anyone to be burglarized, these are professional athletes with elite homes. They should pay for the best security systems available or have constant physical security. So my sympathy is low, even though I know they still feel violated, and I felt that violation in a stronger way when recounting it as my own experience. However I also fee…	I feel the feelings of violation and seeking justice in a stronger way. New insights are it that it is better to be closer to neighbors as a way to feel more protected. Investment in better security is probably a good idea as well.								5	6	6	5	7	7	4	7	7	7	7	6	6	7	7	#NULL!	#NULL!	#NULL!	#NULL!	#NULL!	#NULL!	2	1	5	5
677	11.2833		#NULL!							I was at a mall in San Diego and saw about 5 men in masks with guns walk into a jewelry store and start smasking glass cases and shoving the jewelry into bags. It was frightening. I don't know how it affected the people there, because I left as quickly as I could.	#NULL!		I am working at the store and men come in and point guns at us and then they start smashing the cases to get to the jewelry. They grab all the stuff they can and then they run out with the jewelry in bags. I am terrified. I feel like I might faint. I feel shaky and angry.	I don't want to work here anymore. I want to quit my job. I am afraid of the police, but am forced to interact with them, I am nervous a lot and have flashbacks.	For years after the robbery, I felt scared to work. I felt jumpy and stressed.	I didn't feel as impactful as seeing it happen. I couldn't really imagine it that well.	I didn't really get any insights.								5	6	6	2	7	7	2	7	6	5	6	7	5	7	7	#NULL!	#NULL!	#NULL!	#NULL!	#NULL!	#NULL!	4	1	5	4
2229	37.15		#NULL!							It happened at a friend's work place last year. My friend and his coworker were robbed at their place of work, a jewelry store. This experience affected them both emotionally and financially because they had to pay for the stolen goods.	#NULL!		I am shopping for groceries and household need in a mart near my home when three masked robbers entered the mart. The robber collected my wallet and my smartphones. I am in the mart with other shoppers . The incident is happening in a small grocery store near my home. I feel extremely traumatized and scared with the whole experience.	Shortly after the incident, my phobia for going to any mall heightened. I was emotionally and socially affected. I became paranoid and amxious especially in a crowded place.	Months after robbery I was still paying back the credit loan I got to purchase a new smartphone. I also went through a stressful process to recover some of the document and ID cards that were in the stolen wallet.	I felt concern and empathy for the victim. I have a negative thought towards the crime, a feeling of outrage, anger and disgust. Recounting the experience and the aftermath was triggering as it evokes a feeling of sadness and fear.	I learnt that a lot need to be done to curb crime and also post robbery therapy for victims might be really helpful.								5	7	2	1	7	7	1	7	2	7	3	7	2	7	6	#NULL!	#NULL!	#NULL!	#NULL!	#NULL!	#NULL!	5	1	5	5
2178	36.3		#NULL!							In my hometown in Missouri an elderly man has his home broken into while he was there. I guess he was shot and killed inbthe process of calling 911. I dont think they ever caught the perpetrators	#NULL!		I am terrified. I wake up from a dead sleep and hear noises that indicate I an no longer alone in my house. I am trembling and my heart is beating rapidly as I try to regain my wits and figure out v what to do.	I would be dead If I were the victim so my life would be over a	I am dead	Fear and sadness, and just just what you've kind of stuck in leave, what happened in that situation	Just so people are cruel and they will start with no limit to seal whenever they can't work or they wont-work to get money in their desperate.								6	5	7	4	7	7	6	7	7	6	7	7	7	7	7	#NULL!	#NULL!	#NULL!	#NULL!	#NULL!	#NULL!	7	1	5	4
1244	20.7333		#NULL!							A friend of mine had her apartment broken into while she was out of town for the weekend. It happened in a quiet neighborhood, and when she got home, her place was trashed and several valuables were gone, including her laptop and important documents. No one saw anything, and the police couldn’t solve the case. It left her feeling scared, violated, and uneasy in her own home for a long time.	#NULL!		I come home and notice right away that something’s wrong. The door isn’t fully closed, and inside, everything’s a mess. My laptop, jewelry, and personal documents are all gone. I feel this deep panic and rush outside to call the police. As I wait, I keep thinking about how close I might’ve been to walking in while it was happening, and I feel completely unsafe in my own space.	Right after the burglary, I can’t sleep and feel constantly on edge. I miss work, have trouble focusing, and jump at every little noise. Emotionally, I’m all over the place, anxious, sad, and angry. I don’t really want to talk to anyone, but I also feel alone because people don’t really get how shaken up I am. Dealing with insurance and replacing things just adds more stress.	Even months later, I still feel anxious coming home. I installed cameras and new locks, but I can’t fully relax. I’m more cautious now and always scanning my surroundings. My home doesn’t feel the same, and I don’t invite people over like I used to. Emotionally, I’ve improved a bit, but I still feel like something important was taken from me beyond just my stuff.	Writing about someone else’s experience made me feel sad and a little angry for them, but stepping into their shoes made it feel a lot more real. Imagining it happening to me brought out fear, stress, and a deep sense of violation. It made me think more seriously about how personal and lasting the effects of crime can be. It’s easy to hear about a burglary and move on, but when you really picture…	I learned that a burglary isn’t just about stolen things, it’s about the emotional and psychological damage that lingers. The story helped me see how it can disrupt every part of someone’s life, from their sleep to their relationships. I didn’t realize how long the fear could last or how it can change the way someone feels about their home. It gave me more empathy for victims and reminded me that…								5	6	5	5	7	7	1	5	5	5	7	7	7	7	6	#NULL!	#NULL!	#NULL!	#NULL!	#NULL!	#NULL!	3	1	4	5
1756	29.2667		#NULL!							It happened in their garage at 4 am. A guy was in their cars looking for stuff to steal. The experience really bothered them because they didn’t think something like that would happen in their neighborhood. Luckily it was on camera so they were able to give his description to the police.	#NULL!		I am traumatized. I don’t feel very good about leaving the house wondering if that person or someone else will try to break into my garage again. I’m paranoid anytime I have to run errands.	I experienced paranoia. I was fearful. I felt as if I couldn’t leave my home. I panicked anytime I heard a noise outside my house.	For many months I experienced paranoia. It took a very long time for me not to have anxiety about leaving the house for long periods of time.	When I put myself in that situation it made me understand why some people want harsh penalties for criminals. They feel violated and those feelings can last long term. May even cause a person to sell their home and move to another place.	The insight I got is that burglary is a very personal crime. Not from the criminals perspective but from the victims. Having your personal space invaded can be extremely traumatic								6	4	5	1	7	7	2	4	4	4	2	4	5	6	7	#NULL!	#NULL!	#NULL!	#NULL!	#NULL!	#NULL!	1	1	5	5
732	12.2		#NULL!							I had a family friend whose purse was taken from her shopping cart in a Costco Parking lot as she was trying to put her kids in the car. She was then scared to go to Costco, but was thankful that all they did was take her purse and not try to get something else form her or take her kids or anything.	#NULL!		I am walking to my car, pushing my daughter in the Costco cart. My purse is on my shoulder, but after I take my child out of the cart, I place my purse where she was just sitting. As I am putting my daughter into her carseat, a man runs alongside the back of the parked cars, grabs my purse out of the cart, and continues running. I am scared and likely angry as my purse has been taken. But also gr…	I was nervous to return to Costco and I was know hyper vigilant about where I was setting my purse and how I set down.	I likely would remember that for my whole life and remember to be careful about where I am putting my purse.	Honestly, I didn't feel much of anything. This is likely because it didn't actually happen to me and I don't have kids so I can't sympathize with what happened, but I can empathize and assume how they were feeling.	I kind of just learned the same lesson my family friend did but without the trauma that came with it.								5	6	3	1	7	6	1	5	2	5	3	6	2	6	7	#NULL!	#NULL!	#NULL!	#NULL!	#NULL!	#NULL!	7	1	5	5
1018	16.9667		#NULL!							A few years back, my best friends brother had his home broken into. They took his tv, laptop and gaming system. We all believed that it was someone he knew. They new exactly how to get into the home with minimal damage and went directly for his room leaving all of the other rooms untouched. He ended adding a security system and was very careful with who he let over.	#NULL!		I am alone and coming home from a long day at work. I notice that the window to my bedroom is slightly open and I rush inside to see what is going on. I notice a few of my major items are missing and I am scared. I am scared that someone so easily got into my home and I am scared that they still might be in my home so I call the police immediately and wait outside.	I am no scared. I am scared to be at home. I am scared to sleep in my home. The place I was once always comfortable in is no longer a safe haven for me. I have trouble sleeping and I feel as if I have to move.	Even years after the incident I am always extra cautious. I spend a long time each day making sure every window and door is locked and some days I have to repeat this action to ensure I didn't miss one. My anxiety is high especially in the evenings.	It was scary. I even remember being scared after hearing about his happening to my best friends brother because this is something that could happen to anyone. I hate hearing stories about these types of things especially when they hit so close to home.	I thought that you really can't trust many people. I also learned that I need to make sure that all of my doors and windows are locked.								4	2	6	3	7	7	1	7	6	4	7	7	6	7	7	#NULL!	#NULL!	#NULL!	#NULL!	#NULL!	#NULL!	4	1	4	3
887	14.7833		#NULL!							It was my friend named Erick, he was robbed on the streets when going home, but luckily he wasn't injured. The thieves only robbed his phone and wallet.	#NULL!		I was on the streets going home, I came across the thieves who threatened me to hand off my phone and wallet but instead I gave them what they wanted to avoid some injuries and go home safe.	I was afraid, tensed, I felt bad and also emotional because of my phone	After 5 months I had recovered and learned my lesson to never pass by the streets late at night and also strong enough to fight for myself	I felt so challenged about the situation	Late night walks on the streets is not safe at all								4	5	6	6	5	3	5	3	6	2	5	2	4	6	7	#NULL!	#NULL!	#NULL!	#NULL!	#NULL!	#NULL!	3	1	4	2
990	16.5		#NULL!							Burglars took two peoples' TV, watches and jewelry. A man and women were in the house but heard nothing. They got an insurance payment but felt violated and frightened.	#NULL!		I walk into the study one evening and notice my TV and watches are gone and the window open. I reach for my gun and call 911. The police finally come but the burglars are long gone. I feel anger more than I feel fear,	After the burglary I had to look at mug shots and file a police port which took hours. I told no one. My partner told a few of her friends. I felt embarrassed for no reason, as if the burglary were my fault, somehow.	Since the burglary nine months ago I find that I have been hypervigilant and have had to go on tranquilizers. A man's home should feel safe but mine has not.	I felt a lot of sympathy--behind most crimes there is a victim, and I feel for them.	That they can leave you feeling that you had somehow failed.								1	1	6	2	1	1	1	1	6	1	5	1	6	1	2	#NULL!	#NULL!	#NULL!	#NULL!	#NULL!	#NULL!	2	1	5	4
952	15.8667		#NULL!							In the social media, I read that a farmer was robbed outside of a Walmart. He was with his wife and one kid who just finished their shopping and about to enter their cars in the parking lot. It was at night and dark. A group of teenagers approached them and pointed something like guns to them. They grabbed their bags and ran away.	#NULL!		I was robbed together with my wife and kid in front of a parking lot of Walmart. We just finished shopping in Walmart and about to enter our car. A group of teenagers approaches and pointed something like guns to us. We were so afraid because it was at night and dark. The teenagers grabbed our shopping bags and ran away. I just felt that we were luck not to be got hurt.	I felt scared to shop at night. I do not want to shop in Walmart anymore.	I do not trust teenagers anymore.	I felt scared too and put myself in their shoes.	We should be vigilant and the government should ban the gun right.								5	2	6	4	6	6	6	3	6	6	6	5	6	7	4	#NULL!	#NULL!	#NULL!	#NULL!	#NULL!	#NULL!	5	1	5	4
989	16.4833		#NULL!							I don’t know anyone personally that this happened to, but I heard a story about a nurse who lived alone that was burglarized in her home a few years ago. She caught the person in the act and was able to fight him off. She felt more independent and secure.	#NULL!		I am home alone one evening watching tv in my bedroom when I hear a strange sound coming from my living room. I got up to see what was happening and saw a stranger standing in my living room, going through my belongings. I begin to panic but immediately rush at the stranger to attempt to scare them out of my house. The burglar is caught off guard and immediately rushes out the front door.	After the event I would feel a rush of adrenaline but as that wore off I would feel panic and unease that a stranger broke into my house. This would generally make me feel unsafe.	Because I would feel unsafe in my own home, I would eventually invest in a home Monitoring system and door cameras to feel more safe and secure in my home again.	It felt more personal when I considered the event as if it had happened to me and I felt more emotions like unease and uncertainty.	I learned that home safety systems are important and that it can happen to anyone.								7	5	6	6	7	7	1	7	7	7	7	7	7	7	7	#NULL!	#NULL!	#NULL!	#NULL!	#NULL!	#NULL!	4	1	4	3
1648	27.4667		#NULL!							Back when I was growing up in a rough neighborhood there were some neighbors of ours who lived a few apartment buildings away from us. One day they went on vacation out of town for about a week and came back, when they made it back home they quickly realized their entire apartment got robbed. I remember how distraught the woman whose apartment got robbed was. Her and her child both lost all their…	#NULL!		I step into my apartment after going on an out of town vacation, I turn on my lights and realize that my entire home has been burglarized. Being all alone the first thing I feel is a panic and dread, I feel violated and abused. Then I frantically go from room to room and realize none of my precious possessions are there. The anger sets in and I begin asking who could be responsible for this. I fe…	All of my clothes are gone, which sucks since it's going to cost thousands replacing all of them. I then notice the same is true with my furniture, electronics and pretty much everything else. I calculate the damages and how much everything will cost to replace. I also think about who could've robbed me and how they went about it. My mind starts thinking about the various ways the robbery could'v…	The long term consequences of this experience involve feeling paranoid, worrying about are my possessions safe in my own home. The thought isn't comforting and it makes me feel like anyone an be victimized at nearly any time. I would feel increased frustration going to work and having to save up for new possessions. I would also feel angry about any type of irreplaceable items that were stolen li…	Writing about someone else's robbery experience made me feel sad for them. I felt sorrow, I imagined what it would be like to go through that. It would feel degrading, demeaning and like I was violated. My tension and anxiety levels rose a bit while writing about what an old neighbor went through. It hurt to see someone who was already struggling having to go through something like that. When som…	What I learned about the story is that anyone can be victimized. I learned it's best to spread your possessions out and around and not to keep everything stored in one location. I learned that people can be cruel, callous and harsh towards just about anyone, even if they are struggling. I gleamed insights into the dark side of humanity and how experiences like robberies can really set a person ba…								5	6	5	1	7	7	1	6	5	6	5	6	5	7	5	#NULL!	#NULL!	#NULL!	#NULL!	#NULL!	#NULL!	3	1	5	3
1580	26.3333		#NULL!							It was a burglary of a car that happened outside a residence as the person did not lock their car and didn't think anything of it, but the robbers must have been paying attention or just happened to come by and try to see if the car door were open and no one was around at the time and the person was upset because they stole some valuable items, but was also a lesson learned not to leave the car u…	#NULL!		I am going to my car in the morning and I open the door and notice that things seem to be missing that left in there, as I did not lock the car door and was by myself. I'm actually glad that it was unlocked because had they seen the devices they may have broken the window to get into the car, but then likely the alarm would have gone off and scared them away, but then it could have also led to a …	Of course I like anyone else would be emotionally upset because things were stolen and feels like a violation of my property, but also I realize that I am to blame for leaving those devices in the car with it unlocked and was easy accessible for anyone to steal. While it was a monetary loss for me, it is better than something happening to me personally/physically.	The biggest lesson learned for me is to be more aware of not leaving things in the car especially that are visible, but maybe not even leaving anything at all there because is easy access to someone who sees and wants to steal especially with the car unlocked and that it is parked outside and not in an enclosed locked gated area	When I wrote about the other person I felt bad about what happened but also know that that person was not blameless given that left the car unlocked and the items in view. The experience felt real and relatable that this could happen to anyone given the circumstances and that was easy access to the robbers	Not to leave the car unlocked Not to leave things in the car that are valuable and especially them being visible to the eyes of the robbers								6	6	5	1	7	7	1	6	6	6	5	6	1	6	6	#NULL!	#NULL!	#NULL!	#NULL!	#NULL!	#NULL!	3	1	5	2
1863	31.05		#NULL!							Some one was burglarized at their home while they were sleeping. They woke up and heard the burglary happening and heard stuff crashing to the ground. They were in another room looking for something. One of the burglars opened the door to the room, saw a person and shot. The shot barely missed the person who felt the scrape of the bullet and heard it as it whizzed by their head	#NULL!		I am the one sleeping in the bedroom where another room is being burglarized. I am trying to be quiet, not even breathing. When I have to breathe, i have the cover over my mouth and nose. I am trying not to move too much if at all, thinking if I should jump up and run in the bathroom or the closet. I am scared and shaking thinking about what to do. Should I run or shouldn't I?	I am scared. Scared to go to sleep by myself. Triple checking to make sure the doors and windows are all locked. I feel a little better with the radio playing but still not comfortable enough to go to sleep. I try to close my eyes so maybe without realizing, I will fall asleep. Maybe now I should get a dog so I can be warned before hand if something is happening	I probably need to talk to someone about my frightening experience, but I just end up talking to my friends. I do some research on how to overcome my experience, which mostly suggest talking to a counselor, but I'm not really up for that. I think I would have anxiety for a long time afterwards so I am getting a dog	I seem scared all the time now. I am not feeling comfortable in my own home. I want to get cameras for both doors and outside my home so I can try and stop it before it happens.	I should probably be more concerned about my privacy and being alone. I will probably get a dog so I can feel a little more secure and also get cameras for my home. I will find a friend that I trust that I can talk to when I need to and understand my experience								4	5	6	2	6	7	4	6	6	6	6	6	6	7	5	#NULL!	#NULL!	#NULL!	#NULL!	#NULL!	#NULL!	5	1	4	3
2175	36.25		#NULL!							A few years ago, a co-worker of mine named Erica was burglarized in broad daylight while she was at the park with her kids. Two young guys broke in her house through a back window, stealing electronics, jewelry, and her late grandmother’s locket. It left her feeling violated and anxious for months. The burglars were eventually caught, and the event caused our local neighborhood watch to be formed…	#NULL!		I pull into my driveway after a peaceful afternoon at the park with my kids, expecting to come home to the usual calm. But something feels off the second I see that the front door is cracked open. My stomach knots. The dog, who should be in his crate, darts out, wild-eyed and shaking. I push the door open slowly, my heart pounding so loud it drowns out everything else. The living room is destroye…	Shortly after the burglary, I was completely on edge. I felt anxious every time I walked through the door, afraid someone might still be inside. I experienced constant racing thoughts and had trouble sleeping because every little noise at night made me jump. I kept replaying the moment I saw the door open, over and over in my head. Emotionally, I felt violated and exposed, like my personal space …	Months after the burglary, I still felt anxious and unsafe in my own home. I constantly checked doors and windows, struggled with sleep, and stayed on edge. I withdrew from social events, avoided having people over, and found it hard to trust others. Even at work, my focus slipped, and I turned down travel opportunities out of fear. Emotionally, I struggled the most because I had completely lost …	Writing about someone else’s burglary made me feel sympathy, but with some emotional distance. When I imagined it happening to me, the fear, anxiety, and helplessness felt real. It made me realize how deeply crime affects people beyond what’s stolen, shifting my perspective to focus more on the lasting impact victims carry.	I learned that the real damage from a burglary isn’t necessarily even the stolen items. It is the lasting psychological impact. The sense of safety, trust, and peace of mind can be shattered, and it often affects victims long after the crime itself. I gained new insight into how burglaries can change the way someone interacts with their home, community, and even themselves, leaving invisible woun…								5	5	5	6	6	5	6	5	6	1	7	5	6	5	6	#NULL!	#NULL!	#NULL!	#NULL!	#NULL!	#NULL!	4	1	5	3
3235	53.9167		#NULL!							My friend John was robbed in the subway two months ago. His phone and wallet were stolen leaving him pretty shaken	#NULL!		I am walking towards the train when I notice two people following me. On grabbed me and the other forcefully frisked my pockets leaving me with traumatised	I felt so taken advatange of. I felt like the world is out to get me.	After the robbery I am way more wary of visiting the subway. Even when seeing subways on TVs it shakes me up	I felt sorry, pity, and a little anger. My attitude towards crime is more severe as I despise people who rob people and cause pain	That it can happen to anyoone, anywhere								6	6	6	6	6	2	6	2	6	2	6	2	6	6	6	#NULL!	#NULL!	#NULL!	#NULL!	#NULL!	#NULL!	5	1	4	5
922	15.3667		#NULL!							My brother told me that someone hacked his Facebook account, and stole some money. He seemed bothered by it but not that much. My father told me that he got the money back.	#NULL!		I discover that someone stole money via identify theft. At first I am puzzled, and after I figure it out, I am concerned. I feel violated.	I would feel violated and angry.	I would use the internet much less except to work.	I felt surprised and concerned when my father told me first. It reminded me that the less screen time on social media sites, the better.	It was a reminder that crime is not uncommon via the internet whether it be a scam or outright theft.								5	6	6	4	5	5	5	5	6	4	6	5	5	6	5	#NULL!	#NULL!	#NULL!	#NULL!	#NULL!	#NULL!	2	1	2	1
884	14.7333		#NULL!							The last robbery I heard of was in the newspaper. It happened in my town earlier in the week. Someone's personal items were robbed from their car. They were upset because they lost out on money and their school laptop.	#NULL!		I am waking back alone to my car after work. I notice my window is smashed and my personal belonging have been stolen. I am shocked but then that shocked quickly because frustration and sadness. I am trying to figure of what to do	Soon after I thinking and stressing out. What else could have been stolen, I have to report the robbery to security. I have to or will need a new laptop. I am emotional hurt because I have a lot of work related information in these laptops as well as pictures. I then have to worry about letting my job know	Spending money on a replacement. Always being more secure and worried about another robbery being less trusting	I felt empathy for the person because am robbery has happened to me in the past. I could understand what they are going through.	I learned that that burglaries are happening more and more. I need to be more secure								5	7	5	1	7	7	1	7	4	7	2	7	2	6	5	#NULL!	#NULL!	#NULL!	#NULL!	#NULL!	#NULL!	1	1	4	3
1907	31.7833		#NULL!							My uncle was a victim of home invasion. Several people came into his house and held him and his girlfriend hostage until they got everything they wanted. Fortunately they didn't hurt anyone. They were both traumatized obviously.	#NULL!		I am sitting on the couch at home watching TV with my boyfriend. All of a sudden the front door is kicked in and a bunch of people with black masks on barge in. I freeze. My boyfriend jumps up but they grab him and restrain him. They tell us if we don't fight they won't hurt us. Then proceed to go through the house looking for anything valuable or whatever they wanted. I didn't move the entire ti…	I was terrified of being alone in my house. Any little noise made my jump. Going to work was OK but if my boyfriend wasn't home I was constantly nervous. This affected our relationship because I felt so needy.	After about a year I started to feel more comfortable. We bought security cameras, and a alarm system. Also one of those things you put under the door jam to prevent kick ins. I was still nervous, but because we found some ways to feel more safe I felt less wary.	It was definitely a different perspective. I was told the story and know most of the details. But recounting it from their view, especially the girlfriend was terrifying. It just really made me feel how serious it was. I always felt like it was a scary experience when I heard the story, but putting myself in her shoes really made me understand how much it would affect her, and him.	Just to always be safe. Keep yours doors and windows locked. If you can afford it get an alarm system or security cameras.								5	4	5	1	6	6	1	6	7	4	3	6	4	7	6	#NULL!	#NULL!	#NULL!	#NULL!	#NULL!	#NULL!	2	1	3	1
529	8.81667		#NULL!							this happened in a convivence store many years ago. my father told me the story of something that he heard. someone thought another person was playing when they said "don't turn around" and was then shot	#NULL!		i am going to the store. i am looking around. i hear "don't turn around" my heart is racing. i'm afraid. i stay completely still	this will make me afraid for awhile. i think i'd be angry as well. i think i'd get over it but it would take some time.	anxiety would be a big one, long tear fear as well	nothing really, i heard the story young, it didn't really hit me	i learned to be mindful and aware of your surroundings								1	1	1	1	7	7	1	1	1	1	1	7	1	1	1	#NULL!	#NULL!	#NULL!	#NULL!	#NULL!	#NULL!	6	1	5	1
780	13	I can recall a time a coworker experienced sexual harassment from her superior. She claimed he was sending text messages to her during work and in her off time. The text messages were sexual in nature with him making advances towards her, despite her expressing her disinterest. The superior ultimately was required to take corrective training and placed in a new position.	1		I have been receiving a lot of non-work related text messages from Sean. He is texting me on my day off and making comments about my body. Sean is also attempting to flirt with me and says things he wants from me.	It makes me very uncomfortable to get messages like this from Sean, particularly because he is my boss. I feel angry and disgusted at the way he speaks to me.	Because of Sean's harassment, I now have a poor reputation at work despite not doing anything wrong. Some coworkers now view me differently and are uncomfortable speaking to and around me. I feel like I have been labeled as a tattle tale which is unfair because I was the victim.	It was easy to place myself in the position of the other person. I didn't feel personally victimized but I could easily imagine how the other person felt and relay those feelings.	I believe this training allowed me to be more empathetic to the other person, which is something I hadn't thought about prior. Having to put myself in the other person's shoes allowed me to really imagine how she felt and what she had to deal with .		#NULL!														5	4	4	1	6	6	1	6	5	4	1	6	5	5	3	4	2	3	2	2	4	7	2	3	4
549	9.15	It happened to my mom when a man at work kept pursuing her despite knowing she was married and uninterested. He would show up at her work station and even leave letters for her. This made her uncomfortable and eventually she reported it and he was talked to by management.	1		I'm at work and Bill comes up every day making sexual comments and advances. I tell Bill repeatedly that I am happily married but Bill does not get the point. Bill continues to show up and even leaves me letters at my work station. It made me afraid and uncomfortable so I reported him to my bosses.	These experiences made me fee uncomfortable and scared and like I had no control over what was happening to me	After this incident I am less trustful of men that I know in a casual setting.	I felt sad and like I could relate I think most women have had similar encounters.	I learned that you can do everything right and these things ca still happen to you.		#NULL!														1	5	1	1	7	7	1	7	5	7	7	7	2	7	7	5	5	5	5	5	5	6	1	5	5
2475	41.25	I heard about a case in the news a few years ago involving a young woman who experienced sexual harassment at her workplace. She was a junior employee at a corporate office, and her manager repeatedly made inappropriate comments about her appearance and sent her unwanted messages after work hours. This happened over several months in the office environment, often in private meetings or through di…	1		In am at my desk in the corporate office, feeling uneasy as my manger, Mark, lean close and makes inappropriate comments about my appearance. This happens in the open office, and I feel trapped and humiliated while my colleagues glance over. His unwanted messages on my phone heighten my anxiety, and I struggle with fear and helplessness, unsure how to escape without risking my job.	Shortly after the harassment, I feel anxious and humiliated, struggling to focus on work as Mark's comment linger. I avoid colleagues, feeling vulnerable, and fall behind professionally. Emotionally, I'm exhausted and filled with self doubt.	Months after the harassment, I feel lasting mistrust, struggling to connect with colleagues. I experience ongoing anxiety, low self-esteem, and social isolation, while my work focus suffers, causing project delays. I remain exhausted and filled with self doubt.	Recounting the harassment felt heavy and unsetting. I felt anger and sadness for the victim, and imagining it happening to me brought fear and helplessness, deepening my awareness of its devastating impact.	I learned how profoundly sexual harassment affects someone emotionally and professionally over time. It highlighted the lasting fear and mistrust it causes, deepening my understanding of the need for safer workplaces and better support for victims		#NULL!														6	3	6	6	6	6	6	6	6	6	6	6	6	6	6	4	4	4	4	4	4	7	5	5	5
742	12.3667	This happened to a new hire we had a while ago. One of my coworkers found a small rubber cover used to cover exposed strut pieces. The cover was maybe an inch long and rather thin. He showed it to the new hire and told him it was the same size as the new hire's penis. It obviously hurt the new hire's feelings because he quit and lodged a complaint with HR.	1		I was working when John came up to me and showed me a small rubber object and said ti was just as small as my penis. I was shocked and hurt because I barely knew John and it also just felt like bullying. I was so new in the workplace I felt this wa a bad sign of what employment here could lead to. I decided to quit and complain to HR because it relaly made me uncomfortable.	After the harassment, I felt alienated. I felt like I had been bullied and I felt like I was not welcome at work. I felt like my coworkers were not my friends and I could not continue this work. I was dejected and sad.	Even months after the harassment, I felt seldf-conscious and unsafe. I have a hard time trusting that any new workplace will be welcoming and constructive. I have difficulty trusting other coworkers to have my best interest at heart.	It made me feel hurt and horrified. It made me really realize the trauma that a joke like that can cause. It made me understand the bigger picture of it all where one small moment can have such a lasting impact.	I really learned about the long term impact of it. It's so easy to think of the short term impact, but issues like this also stick around in the life of the victim unfortunately. They continue to face consequences throughout their future lives.		#NULL!														7	7	7	7	7	7	7	7	7	7	7	7	7	7	7	4	5	4	5	5	4	6	1	5	5
991	16.5167	Many years ago, while in college, my sister was sexually attacked by a fellow student. Thankfully, the attack was thwarted; but it left a lasting scar for my sister. She only spoke to me once about the incident, but I know it was a terrible time for her.	1		I was in the music room at school. I was there with another student, a male, who accosted me and tried to rape me. His name was Bill. I'll certainly never forget it. I was married and my husband also attended the same school. Fortunately, I was able to talk Bill out of what he was trying to do; but it was an awful time that I'll never forget. That student was eventually dismissed from the school …	After that, I was afraid to be alone or be with only one other person in any room of the school. I was afraid of walking by myself in any area of the campus. It caused me to lose sleep and to lose the ability to concentrate on my studies.	To this day, I find that that experience has left a scar which I can't erase. I don't think about it daily, but sometimes, out of the blue, that time will come flooding back and I experience all of those same emotions and fears again.	It was a terrible feeling to apply that experience to myself. I can vividly imagine how my sister felt at that time...helpless, almost powerless...being alone with that person and with no one to help her.	I learned that sometimes you can't just try to forget about something that happened to you, especially if it was as traumatic as a sexual attack		#NULL!														7	7	7	7	7	7	7	7	7	7	7	7	7	7	7	4	5	5	5	5	4	4	1	5	5
2212	36.8667	A co-worker at my job experienced sexual harassment. A male co-worker of ours that was not respectful of woman was working on the computer and the woman co-worker walked by him but dropped a pen that she was holding. She bent down to pick up the pen and he said to her, as he turned around "While you are down there, could you take care of something for me"? She said to him "that is a sick statemen…	1		I was at work heading out for a lunch break. A co-worker named Josh was at a computer doing work. As I walked by Josh, I dropped a pen on the floor and bent down to pick it up. Josh as he turned around to face me, said, "while you are down there, could you take care of something for me?". I was so angry and embarrassed. I felt so disrespected. I wanted to yell at Josh and tell him how gross he is…	After the harassment, I was so grossed out. I felt so disrespected as a woman. I also felt that no woman should ever have to feel this way and be treated this way. I could not stop thinking about it. I was upset that I have to work with someone like this.	Several months after the harassment, I still feel guarded at what people say to me. The experience with Josh made me so mad that I now clue in to anyone who has such remarks. I always hope that no woman should have to deal with a man like Josh and feel so disrespected that you don't know if you want to go to work the next day.	It made me feel like things need to change in this world. It also made me feel that so many people are disrespected for their gender and race. I felt that we have to open our eyes and ears and if we see someone being harassed to help them or say something. I felt humiliated and lowered to a nothing status. I felt anger, defeat, and just would want to yell at Josh.	I learned that you really have to put yourself in someone else's shoes and think about how you would feel if it was happening to you at the moment. I also learned that seeing it happen to someone else vs. yourself brings upon many different emotions. I will now pay more attention to things that are happening around me and to me. If I experienced this sexual harassment, I know I would go straight …		#NULL!														5	6	7	7	7	7	5	7	5	7	6	7	6	6	6	3	3	4	4	5	3	5	5	5	4
1561	26.0167	I once worked at a shoe store. One day, I and one of my coworkers were closing the store down and saw a man standing outside catcalling my coworker. He repeatedly tried to tell her she should be his girlfriend, even though the age gap between them is incredibly large. Moreover, this event deeply distressed my coworker and even brought her to stress, worry, and tears. She was very distressed throu…	1		I was just casually closing the shoe store down, and then something I never expected happened. A man, named Joe, was outside waving and catcalling me. I immediately felt terror and anxiety and I made sure to keep a safe distance from Joe. He repeatedly begged me to be his romantic partner, even though I barely knew him and that he was old enough to be my father. Thankfully, my coworker consoled m…	Because of the event, I felt extreme distress and anxiety. It was a terrifying ordeal. Additionally, I felt social harm from the event because it felt like I was being degraded as a human being and member of society. I felt the idea that women face barriers in many aspects of life remained true to this day. This was a wake up call for me to realize how important it is for me to stay safe in today…	Several months and years after the event, I still feel poorly about the event. I felt as if, in this society, I am lesser than, made to be discarded or thought of only in terms of physicality rather than being thought of as a fully thinking, fully rational human being. The event scarred me to this day. I did not deserve to be harassed in that way, and that experience has made me cynical of today'…	I felt sadness, regret, and a sense of injustice. Indeed, the actions of Joe were extremely out of line and very much cross the law, but the damage that cannot be ignored is the emotional and mental harm he caused my coworker. Taking her perspective really helped me see how horrible it must have been for her.	Acts of sexual harassment can be obvious and blatant, or they can be hidden and secret. In either case, it is our responsibility to punish those who engage in such acts, and appropriately take the perspective of victims as well as think about their experience and treat them fairly.		#NULL!														3	5	3	3	6	5	3	5	6	5	4	5	4	5	3	2	3	3	4	4	3	5	2	4	4
1227	20.45	A female work associate of my wife's was having an affair with the doctor she worked for as a CMA. Not only was the doctor having an afair but he would also hit on many of the other female employees. If they didn't respond in a way he wanted, he would then begin to be disrespectful and condescending to them.	1		I am at work experiencing sexual harassment from the person I work with directly on a day-to-day basis. It happens constantly throughout the day every day and with most of the other employees. When I don't give back the same vibe, that person becomes disrespectful and condescending. It makes me feel uncomfortable, disrespected, and on edge. Time at work weighs on me, and I can't wait to get out o…	I felt uncomfortable, disrespected, and as though I did not want to be there or work there anymore.	After the fact I would feel stress, anxiety, and depression. Not to mention changing jobs is a big deal as well.	When I wrote about someone else's harassment, I felt upset and angry. No one should ever have to deal with anything like that. Work is already stressful enough.	What someone in this situation may feel like or be going through.		#NULL!														4	4	4	4	6	5	4	4	5	4	4	4	4	5	5	1	1	1	2	3	3	2	2	4	4
1221	20.35	Barb was sexually harassed at a correctional facility by a supervisor. She filed a lawsuit and won, but quit their job.	1		I'm fighting all the time to avoid my supervisor, Bill. He's always grabbing at my crotch at the prison. I think he wants to rape me.	I felt like quitting my job. I felt low for not standing up for myself.	I think, how did this guy get away with this for so long? Even now, after all these years, I'm angry.	It bothered me, and I thought about getting bullied at school. A feeling of someone using their power over me.	I felt sorry for the person who got sexually harassed at the prison. I could feel the victimhood of the situation.		#NULL!														6	6	6	2	6	6	2	6	6	6	6	6	6	6	6	3	3	3	4	3	3	5	2	3	4
781	13.0167	An actress was sexual harassed during filming of a movie. She was harassed by an actor on the set. She was negativity affected and felt violated.	1		I am filming a movie and my co-star ia pushing himself on me in an inappropriate sexual way.	I felt unprotected and taken advantage of after the incident.	After the incident I was worried it could happen again. I also was concerned for other actors being harassed.	I felt uncomfortable. I did not want something like that to ever happen to me.	Long lasting emotional affects that could result from harassment.		#NULL!														5	6	5	5	6	6	5	6	5	5	5	6	5	6	6	2	3	2	3	2	3	2	2	3	4
1431	23.85	Saw on YouTube that Usher has been sexually harassed when he was younger by Diddy at Diddy's house and based on interviews, it seems that this has negatively affected them in multiple ways.	1		I am staying with Diddy because he's someone that I believe will help me in my career. He calls me to his room and he starts touching me inappropriately. I feel defenseless because of how much power he has in the industry and over me. I don't know what to do and just let him.	Shortly after the harassment, I felt confusion. I felt like what happened was wrong, but I couldn't say anything. This was a heavy burden for me, specially at a young age. I felt weak and shame.	Several years after the harassment, I still felt weak and shame. It was something that I didn't want to share with anyone and was carrying the burden alone. I felt powerless.	I felt anger, sadness, and had a feeling of unfairness. I also felt uneasy. It didn't feel good at all.	I learned how weak and alone it can feel. How hard it can be to share such an experience.		#NULL!														1	1	1	1	5	5	1	5	1	5	1	5	1	6	5	1	1	1	1	3	1	1	2	3	2
1056	17.6	A junior female employee endured escalating sexual harassment from her male supervisor, progressing from inappropriate comments to unwanted touching and culminating in an attempted kiss when he cornered her late in their empty office. The abuse of power, constant fear, and violation led to severe anxiety, self-doubt, and symptoms of depression. Feeling unsafe and believing reporting him to HR wou…	1		My heart is pounding like a drum against my ribs as David, my supervisor, leans too close again near the printer bank. His hand "accidentally" grazes my hip for the third time this week, lingering just a second too long. I flinch inwardly, forcing a tight smile while stepping back, bumping into the copier. "Was that really an accident? Am I overreacting?" The sickly-sweet smell of his cologne mix…	Right after, I'm shattered. I can't sleep, jumping at every sound, my stomach constantly churning. I shake uncontrollably, especially near the office. My mind races with self-blame ("Why didn't I stop him?") and dread. Going to work feels impossible; seeing him makes me freeze and nauseous. My concentration is gone– my work performance crumbles. I feel completely isolated, trusting no one, especi…	Years later, the scars remain. I battle chronic anxiety & hypervigilance, especially in workplaces. Deep-seated trust issues sabotage professional relationships and make intimacy difficult. Career setbacks linger from quitting abruptly; opportunities feel risky. Panic attacks sometimes hit near offices. Persistent self-doubt whispers, "Was it my fault?" The passion I had for my career feels stole…	Reflecting on this empathy exercise evokes complex feelings: Profound sadness for the survivor’s isolation and loss. Anger at the systemic betrayal and injustice. Heavy responsibility in portraying trauma authentically without appropriation. Writing in first-person forced visceral engagement with dread, violation, and institutional failure- highlighting how harassment shatters safety, self-worth,…	This exercise revealed sexual harassment's insidious long-term destruction: how trauma rewires nervous systems (hypervigilance, panic attacks), erodes self-worth ("Was it my fault?"), and sabotages careers through forced resignation or lost trust. Most painfully, it showed pervasive institutional betrayal—where systems protect perpetrators, forcing survivors into impossible choices that compound …		#NULL!														6	5	4	6	5	6	6	6	7	2	6	3	5	5	5	3	3	3	4	3	3	5	2	4	3
1616	26.9333	An autistic student at our school was fond of one of the English teachers. He always went out of his way to be in her classroom, help her with tasks big or small and generally just be with her. One day they stayed after school and no one else was there. He overpowered her, groped her inappropriately an even went "all the way" before he finished and she hurried to call the cops.	1		I'm at work at {REDACTED} High School, staying late today to help {REDACTED}with a project he needs to get done. Eventually time passes and were the only two people left. The day is just about over were getting ready to go home. Suddenly I feel myself be restrained and touched by {REDACTED}. Saying how much he loves me, I try to get out of grasp but he overpowers me no matter how violently I shak…	Physical, Emotional and Mental consequences. I felt like I could never trust anyone every again.	10 years after the experience I have trouble trusting men in general and an an even harder time trusting autistic people in general.	Anger	The emotional baggage a situation could give the victim.		#NULL!														4	4	6	4	6	4	7	5	4	4	7	4	6	4	6	1	5	1	3	4	3	2	2	3	3
1525	25.4167	A story that stands out is about a young woman who experienced sexual harassment from someone she should have been able to trust, her father. The abuse took place in her own home over several years, which made it especially traumatic, as home should be a safe place. This betrayal deeply impacted her mental health, causing long term issues with trust, anxiety, and depression. It took years before …	1		I'm in my bedroom and someone I should trust, my father, came into my room and touches me in a way that makes me freeze. I was shocked and wanted to scream but he covered my mouth and held me down so I couldn't move when I wanted to.	I felt fear that I had never felt before. I felt safer outside of what was once considered to be my home. I couldn't sleep at nights because I thought he would do it again. I felt withdrawn from family because I knew they wouldn't believe me if I came out and said all of what has been happening to me.	I felt like I couldn't trust anyone, even years later. I kept people at a distance because I believed they might hurt me too. I struggled with relationships, always afraid of being vulnerable or getting too close. I questioned my self worth constantly, feeling broken and ashamed. I had trouble focusing at work and often felt like I didn't belong anywhere. I avoided family gatherings, terrified of…	I felt very sorry for the girl and wished that I could do something to help her.	From this story and exercise, I learned how deeply sexual harassment especially when it comes from someone close and trusted can affect a person’s entire sense of safety and self. It showed me that the impact isn’t just a single moment but a lasting trauma that affects emotions, relationships, and daily life for years. The exercise highlighted how important it is to listen, believe survivors, and…		#NULL!														7	7	6	1	7	7	1	5	6	7	4	5	3	6	6	5	4	4	5	4	5	6	3	4	4
642	10.7	There was a coworker who was being harassed by her boss. It happened every day in the field and at home. This effected their mental state and their ability to perform their work	1		I have been receiving sexual comments every day at work. Even on the weekends my boss tries calling me nonstop	I felt mental fatigue. I was unable to concentrate on my work. I was unable to focus on tasks at home.	I continue to experience certain mental fatigue.	Some emotions that were evoked were sympathy and stress.	I learned that it may not have been as easy to deal with this as a I thought		#NULL!														3	2	5	2	6	5	2	6	2	5	2	5	2	4	5	1	1	1	2	3	1	2	2	4	4
366	6.1	Male coworker was objectifying a female subordinate. The female subordinate became very terse and responded in 1 word answers and left the situation ASAP	1		Female touching me inappropriately. I generally don't like to be touched so felt very awkward but in control still.	I didn't want to be around that person, and I second guessed if I was putting off 'those vibes'	I second guessed myself for a long time after if I was being a 'flirt' and deserved it..	anxiety, frustration, embarassment	I forgot about the sexual harasssment and how it made me feel honestly		#NULL!														6	4	6	5	5	5	6	4	6	5	6	5	6	6	6	3	4	3	3	3	3	3	2	5	4
510	8.5	I can think of a story of a waitress who's butt was grabbed at the restaurant she worked at. She was distraught afterwards.	1		I am serving tables at a restaurant. Joe, a local of the restaurant, is placing an order and as I turn to walk away he grabs my butt. I forcefully disengage and head to the kitchen.	I felt threatened. I thought about drawing my 9 mm. I thought about whether to say anything.	I might be less trusting and more careful.	I thought about how I could recover or prepare my mind for a traumatic experience.	Not very much.		#NULL!														5	4	2	4	4	4	4	4	5	4	5	4	4	6	5	1	1	1	2	1	3	1	3	1	1
1184	19.7333	When I was a store manager my assistant manager was beautiful and everyone told her. Sometimes customers would come in and just say the most inappropriate things to her and I would have to have her work in the office or the back room to feel safe until the customer would leave or I would ask them to leave. She was ashamed it affected her work and was embarrassed.	1		I would come to work and random guys would feel like they could say disgusting things to me like I was an object for them. I am so embarrassed because I want to advance in my job but these men are always creeping around making me so uncomfortable. I am not comfortable working alone or walking to my car alone especially to do the banking.	After the harassment my coworkers would make jokes of it but deep down I felt objectified and on display. I felt like I need to dress down and not be able to do my full customer service because they thought it was flirting.	Since I am always experiencing men doing this to me I am not as outgoing or friendly because I don’t want people to get the wrong idea. I try to dress how I love but sometimes I can’t because other woman act jealous and the men think I am an object.	I felt worse for her at the time because it was a big joke that Brooke will have to work the back room cause she’s so distracting. Regret for not giving her more recourses and build her up more that she’s not an object	I know I was harassed through my life on many levels and thinking of it through a younger girls perspective is enlightening. Most people are like oh so sorry you’re pretty poor you but people that look a certain way are objectified often.		#NULL!														3	2	2	5	6	6	5	5	5	5	6	5	5	7	5	5	2	5	3	3	5	5	2	3	3
1156	19.2667	A friend was experiencing inappropriate sexual advances from a coworker. She told her supervisor and the person was talked to. He stopped but it made her very uncomfortable. Him and his friends started ignoring her and she ended up quitting because she felt so uncomfortable.	1		As I walked by Joe in the hall, I heard him say under his breath "Nice tits". I first thought I had heard wrong and just ignored it. A few days later he whispered in my ear, "you've got a nice ass".	I decided to talk to my supervisor. She said she'd talk to Joe.	After my supervisor talked to Joe, he apologized and said he was just joking around. He didn't say anything sexual anymore, but him and his friends jut started to ignore me. It was really uncomfortable there. After about a month I quit my job. I couldn't take the atmosphere there anymore.	It made me think about it at a deeper level.	I thought about it at a deeper level. It really felt like it had happened to me.		#NULL!														3	6	5	5	6	6	5	6	5	6	5	6	5	6	4	4	4	4	4	3	4	2	2	3	4
1097	18.2833	This happened at a Dr.office. The harassment was done by the dr to a 14 year old boy. The dad of the boy caught the Dr. in a closet with his son. This has hurt the young boy.	1		I went to the Dr to get help, but I got hurt even more. Rosato was harassing me and took me to the closet. I could not say anything because of been in a closet and I couldn't scream loud enough to be heard	After the harassment I felt hurt and trust issue to anyone. I went to dr get help but now I need more help and I, afraid go to anyone else to get the help I need. I can't sleep because all I do is think and see what was happening to me	Years after the harassment I have hard time trust anyone. I feel lost and hurt all the time. This has hurt my relationships with my family and friends. I haven't had relationship with anyone cause of all the hurt,	When I wrote this my heart hurt. I couldn't imagine what the boy was going thru.	I learn that you can't really trust anyone. My new insights about sexual harassment it can happen to anyone		#NULL!														5	6	7	6	7	2	6	6	5	2	6	1	5	6	6	5	3	2	5	5	3	5	3	3	4
1224	20.4	Someone at an old job was denied a promotion by someone up high and it came out later that they had been offered the job in exchange for a dinner with their boss which they felt h comfortable about and didn’t do it and evebemtually didn’t get the position	1		This was the boss and if it had happened to me I wouldn’t have taken it either and would have reported it right away and even may have left the company	Fear, anxiety I felt like I was weak and not able to be make my own decisions	Leaving the position and starting over somewhere else and not being able to have control over my own agency	Anger and frustration; a feeling of weakness and lack of control	I learned that it can make you so angry when it happens to others		#NULL!														7	7	7	6	7	6	6	7	7	5	7	6	7	6	7	3	4	3	3	4	3	3	2	5	4
1328	22.1333	It was a coworker who was harrassed by her supervisor at work during an after hours event. She had a hard time dealing with it and wasn't sure what to do and became withdrawn.	1		I am having fun at a work party in the evening and go to the storage area to get some snacks and drinks since I have the key for it. When I am in there getting some items my boss comes in and says how about a round of tune in tokyo. I don't understand what that means so he tries to explain. I feel horrified and shocked and get out of there as fast as I can.	I felt humiliated and can't understand why this happened. I felt like everyone is looking at me differently the next Monday.	I became withdrawn and less personable and fun. I changed the type of clothes that I wore and thought that people looked at me differently	I felt bad for them and how their whole world changed. She did nothing wrong but she is the one being punished and is hurt. I felt like screaming he can't keep getting away with this and that something needs to change.	I learned about how to see it from the victims side and learned empathy and compassion. It helped me to see how powerless you can feel when someone harasses you at work, especially a supervisor.		#NULL!														3	5	3	4	6	6	2	5	2	5	2	6	3	6	5	4	3	4	3	4	3	5	2	4	4
709	11.8167	A family member told me about an instructor who made sexual comments to them when they were meeting with them. She was newly married at the time and I think he had made a comment about that and asked my family member if they would do sexual things with them. This occurred in a private space with nobody else around. My family member thought it was strange at the time but only looking back did they…	1		I was meeting with the other person for help with an assignment when they made a comment to me asking if I would engage in sexual activity with them. They commented on my appearance and made me feel uncomfortable, even more so because we were alone. I wondered if I had said or done something to prompt this. I wondered if others would believe me or if I should even tell anyone and whatI would say.	I felt insecure and very anxious. I felt upset and unsure. I wondered if I should tell anyone and what the costs of that would be. I was scared of retaliation. I was worried that they would do this again.	Several years later I thought back and regretted not saying anything. I felt like I had been violated. I had a hard time with trust. I worried and was more cautious going into meetings. I felt guilty because I worried this person had done it to someone else.	I felt upset and angry that it happened to them. I also felt scared it could happen to me.	That it is common but also overlooked often and people do not always realize what it is when it is more subtle		#NULL!														5	5	3	2	6	6	2	6	5	5	4	6	5	6	5	2	3	4	4	4	3	2	3	3	2
744	12.4	The only sexual harassment I know of is Anita Hill who accused Clarence Thomas of sexual harassment in the 1990s. It made Ms Hill look like a liar and raise up Mr. Thomas.	1		I am at work and my male co-worker keeps putting his arm around my waist s we pass and I don’t like. It makes me feel powerless	This makes me not want to develop relationships with any male co-workers going forward.	Long term effects could be ptsd, withdrawal from social life, isolation, anxiety and depression	I just doesn’t feel good to be a target of someone else’s unwanted advances	It put me in the place of being a victim and allowed me to really feel the emotions they may be going through.		#NULL!														5	6	5	3	6	5	3	6	6	5	6	5	5	6	5	3	1	3	2	2	4	3	4	3	1
1249	20.8167	A time someone experienced sexual harassment was in high school. My male friend was being harassed by a group of boys, although they deemed it to be playful in nature. They would flick his nipples (over his shirt) because his chest was more pronounced. They would continue to do this this even though he expressed that he does not like it.	1		I’m sitting with my friends in the cafeteria ant school and we’re all making jokes. The conversation shifts towards the topic of weight. Joseph starts talking about man boobs, “Kind of like this” as he flicks my nipple. I can’t process what he has done everyone starts laughing and they begin to do it to each other almost as a game that im not familiar with.	After the incident I began wearing thicker shirts or sweaters to avoid attention to my chest. I began avoiding the cafeteria entirely and missing lunch so I don’t encounter my friends. I started thinking and being too aware of my nipples, are they really that big or noticeable do I need to do that fat removal procedure? I’m not comfortable around friendly touch anymore.	After this incident I’m not okay with any sort of friendly touch from friends such as hugs, playfully grabbing my arm if there was a joke or anything. I don’t light to wear light clothing that may unintentionally reveal my chest area. I do not go to beaches or pools. I don’t change in locker rooms.	I felt upset because when it happened to my friend because he’s a guy I didn’t think it was too much of a big deal since boys will be boys. But once I imagined it as my self I realized the weight of the issue. I never took that incident seriously and I sort of regret doing that.	I think what I learned is that sexual harassment happens to both men and women, and both should be taken seriously equally. I think that shifting perspective and placing yourself in the scenario helps you feel and reflect if you would be comfortable being subjected to the conditions an individual endured.		#NULL!														4	6	6	3	7	6	6	6	6	4	6	6	6	7	6	5	3	4	3	2	3	7	2	5	5
631	10.5167	I see this on a regular occurrence between younger men and women. There is a persistence among them to continuously push when they are rebuffed by the other sex, this in itself is harassment.	1		As I am engaging in my daily work, she keeps asking me if I'm single, even if im not have i thought about cheating? Asks me all the time and I try to change the subject and the conversation to show that this is both inappropriate and I'm not interested.	In this moment I feel offended and worried. What if this person says that I am the one that is initiating these conversations and accuses me of inpropriety?	What if I get in trouble for not saying anything or being accused of something I didn't do? I could lose my job, because labeled as something I am not, could affect my family life, my friends etc	It takes on a different feeling when you put yourself in that position as it becomes very personal. Helps put yourself in the other individuals shoes	To put the shoe on the other foot, to think differently about not only this but other situations		#NULL!														5	6	6	5	6	6	5	7	5	6	5	6	6	6	5	4	4	4	4	4	3	3	2	3	4
365	6.08333	My ex was abused by a former professor on a field trip. I was very impactful for her.	1		I am very upset and furious. I feel betrayed.	I was in shock.	I lost trust for years and it slowed my thesis	I thought about the feelings Alex had during her abuse.	I felt empathy.		#NULL!														5	5	3	2	6	6	4	6	5	6	4	5	5	6	5	5	1	3	4	4	4	2	1	3	4
1096	18.2667	A coworker at my previous job experienced sexual harassment from the department head. It happened after work and during private meetings. She was very agitated and restless, and couldn't concentrate on her job. She used to enjoy delving into our work and was very proactive with suggesting new ideas or strategies. After, she was more quiet and rarely if ever spoke up in meetings. She also didn't j…	1		I am working late at the office, as I want to finish up my section of the project on time. Robert came up to me, I didn't realize he is still here. Robert starts asking me about my plans for the weekend. I am nervous talking to him. Robert starts leaning more towards me invading my space, he starts to get too friendly. I feel very uncomfortable and look around and see no one around. He starts to …	I felt shocked and small and vulnerable. I felt very afraid and feel that I can't talk to anyone about what happened. I am at a loss at what to do. I experienced shame and embarrassment at what happened.	I would lose trust in management at my job and any future jobs. I wouldn't want to socialize in case someone would take it the wrong way. I would start to become more distant with others. I would feel that I couldn't tell anyone, considering the position as the department head.	I felt scared and very vulnerable. It made me feel small like I couldn't do anything or get out of the situation. I also felt ashamed a little for what happened. Even though it wasn't my coworkers fault, when I wrote about her experiences I had thoughts about things I should have done differently almost like it was my fault.	I thought I could have been there better for my coworker. I realized how strong she is to go through everything. It also made me feel he should have been punished more for what he did. I think the feeling of vulnerability and how scary it is for someone in power to have that control for her.		#NULL!														6	6	5	3	7	7	2	7	6	7	2	7	6	6	5	2	4	2	4	4	3	3	2	4	4
1350	22.5	One story I have read about was Ashley Judd. It was in the late 1990s when Judd met Harvey Weinstein at the Peninsula Beverly Hills Hotel for what she believed was a professional breakfast meeting. Instead, Weinstein lured her to his hotel room and asked her to watch him shower and give him a massage. Even though she repeatedly refused. It impacted her because Judd was blacklisted from Hollywood …	1		I was meeting my boss at a hotel for what he called a professional career meeting. But I was tricked to go into his hotel room. He greeted me with a robe and asked me to watch him shower and give him a massage. I felt disgusted and rejected him immediately and repeatedly.	I would feel humiliated and shameful. I would feel embarrassed and do not know how to act at work when I see my boss again. I would be concerned about my job and thinking I might get fired. I would also trying to decide where I should speak up about it and maybe warn others.	Long term consequences is my career is very strongly impacted because of this. I was treated different at my job. I develop this fear and distrust in authority figure and changed my world view.	I feel disgusted and I felt sorry for people who have experienced sexual harassment. But I also feel proud for whom stood up for themselves.	I learned that sometimes you should defend yourself even if it risks your career.		#NULL!														5	5	4	2	7	6	2	6	5	5	5	6	4	6	5	3	3	3	4	4	3	3	2	4	3
929	15.4833	It happened to a coworker and it happened at work. The coworker was frustrated by the situation but because they were young and new on the job they didn't make a big deal of the situation.	1		I am doing my assigned task at work and John started to bug me. First, it seems like he is just being annoying but then it is clear that his action is due to my gender. I had heard of such things, but did not believe they could happen to me. I'm scared and annoyed, but I feel there is no one to whom I can turn.	I was shaken by the event and that affected by work for that day. I couldn't stop thinking about what had happened. In lack of attention resulted in me making a serious mistake which then got me in trouble with management.	The long-term consequences have been minimum. I'm more careful to avoid situations where harassment might occur. I've grown and matured as a person and am no longer surprised by what others do.	I felt frustrated and sad. I felt the situation was unfair for my coworker.	Truthfully, I don't think I learned any new lessons. I continued my coworker relationship with my coworker and observed the effects first hand. Writing about them now, did not have an effect.		#NULL!														1	1	1	1	3	3	1	3	1	2	1	3	1	5	1	3	3	2	2	1	2	2	1	4	3
846	14.1	A friend of mine was sexually assaulted at a party while drunk. I don't know details of the person who did it. It took a toll on their mental health.	1		I am drunk at a party. This person will not leave me alone. They keep getting more touchy. I am barely able to walk much less stand up for myself. No one seems to notice or care. Am I just overreacting? No, my privacy is being violated. I need to go home.	I keep thinking about what happened. I feel violated. I want to call them out on it. I don't ever want to be in that situation again. I am afraid to go to social gatherings.	I am still weary to go out alone to parties. I am more cautious around people I don't know. I still feel violated. It feels like no one understands.	It felt bad. It made me think of how it would effect my mental health, all the constant worries and anxieties I would have far after the event.	It made me think from a different perspective. Of course everyone already knows it's bad, but no one ever thinks about the long lasting impacts it could do to someone's sense of worth.		#NULL!														6	4	6	6	7	6	2	6	6	4	7	6	6	7	6	4	1	3	4	3	2	4	1	3	4
934	15.5667	A woman named Sarah, who worked as a marketing assistant at a mid-sized tech company, began receiving inappropriate messages from her manager via the company’s internal messaging system. At first, the messages were framed as compliments about her appearance, but they quickly escalated into unsolicited comments about her body and suggestions to meet outside of work. This behavior occurred over the…	1		I work as a marketing assistant at a mid-sized tech company. Over the past few weeks, my manager, Joe, has been sending me messages through our internal system. At first, they seem like harmless compliments about my appearance, but they quickly shift into inappropriate comments about my body and suggestions that we should meet outside of work. Most of these messages come during late hours, when t…	Shortly after the harassment, I was overwhelmed with anxiety. I started dreading going into work, constantly checking over my shoulder and avoiding being alone in shared spaces. I felt ashamed and confused, even though I knew I hadn’t done anything wrong. I questioned whether I had somehow invited the behavior or if others had noticed and stayed silent. Emotionally, I was drained. I had trouble s…	Several months after the harassment, I still carry the weight of it with me. Even though my manager is no longer at the company, I don’t feel the same sense of trust in leadership or the workplace overall. I’m constantly alert, hyper-aware of how people interact with me, second-guessing harmless comments or glances. Emotionally, I feel guarded — I don’t let people get close to me easily anymore, …	When I wrote about someone else’s experience with sexual harassment, I felt a deep sense of discomfort and sadness. Putting myself in their position made the situation feel more real and immediate — not just a distant story, but something that could easily happen to me or someone I care about. As I imagined the events unfolding from a first-person perspective, I felt anxious, powerless, and angry…	From this story and exercise, I learned how complex and far-reaching the impact of sexual harassment really is. It’s not just about a single inappropriate action — it’s about how that action invades someone’s sense of safety, self-worth, and trust in others. One major insight I gained is how quickly a survivor’s reality can be dismissed or minimized, especially by those in positions of power, whi…		#NULL!														6	3	7	7	3	5	5	7	7	4	3	6	6	6	6	5	2	4	4	4	4	3	1	4	3
1048	17.4667	A person working for a professional sports team received unwanted advances from one of their athletes, as well as off color comments. It occurred at work and the victim experienced ridicule and eventually had to sue.	1		I was attending practice when Lori came up and began hitting on me. Her comments became increasingly lewd, and when I rejected her advances, her comments intensified. I was embarrassed but I couldn't leave... I was just doing my job. When I reported it to my superiors, they laughed it off and implied I should appreciate the attention.	I had emotional pain, found difficulty in doing my job, experienced loss of respect from other colleagues. I even had problems sleeping at night.	I felt uneasy being in the presence of everyone who was aware of the situation, people whom I had known and had to work with.	It felt as though I was undergoing this experience. I understood their trauma more fully.	I should step in to help anyone who experienced this.		#NULL!														7	6	6	6	7	6	7	7	6	5	6	5	6	7	5	3	2	3	4	5	5	4	1	3	5
1318	21.9667	A woman that I worked with said she was harassed by her supervisor at work. He would get her in different places by herself and often try to kiss her and even placed his hands in inappropriate places on her body. She did not do anything about this at first because she was afraid she would lose her job. After several months of being harassed, she told someone else who reported the issue to the top…	1		I am being constantly harassed by my supervisor. Every time we are alone she trys to get close to me and often times trys to get me to kiss her. I don't like this but I am afraid if I say anything, I could lose my job. After a few months, I told one of my friends who knew the manager that was over my. supervisor. I don't know what happened exactly, but my supervisor ended up losing his job and I …	I was very stressed and afraid that I would end up losing my job because I have heard what happened to so many others that had similar experiences. I could not eat or sleep as I should and I dreaded going to work every day. Once I shared the experience with my friend, I was really stressed that this might end up getting me fired. Now in retrospect, I see I was wrong and wish I had reported this e…	I always wonder if or when this will happen to me again. I am very skeptical about moving to another position or job because I know there is always. the opportunity for this to happen again. I do feel blessed because I know my outcome was much better what happens to most people in my position.	When writing about someone else, it brought up many negative feelings because of the knowledge that this could have happened to me.	There are times when the thought of taking action may be worse than the actual results of doing something. Don't wait to do what is right in order to defend yourself.		#NULL!														4	6	3	3	6	6	2	5	5	5	5	6	4	5	4	3	4	4	3	3	3	3	1	4	3
338	5.63333	I was walking down a path in college and another student was harassed by construction workers nearby.	1		I was walking down the path back to my apartment and a construction worker yelled obscenities at me. His coworkers laughed. I bundled my coat around me and hurried on.	I felt diminished, embarrassed, and afraid.	Several years after the harassment, I could still feel the fear and injustice.	I felt like I was there once again.	I realized I don't have to give these men the power anymore.		#NULL!														5	6	1	1	6	6	1	6	5	6	1	5	6	6	6	4	2	3	3	3	3	6	1	2	3
1484	24.7333	It was an ex co-worker. She was sexually harassed by at least a couple of other co-workers. It happened at work. I believe it involved touching and verbal. It affected her emotionally and probably mentally.	1		I was at work one day, and my boss Cassandra tries to hug me from behind. She was married so I felt it was inappropriate.	I felt like if I had reacted in a way she might've wanted me to (like turned around and hugged and kissed her, for example), I would've gotten into serious trouble. As far as how I felt; well, a little uncomfortable. I might've been accused of doing the exact same thing to HER, whether or not I'd actually did it.	I might've had a situation where I got a better job offer elsewhere and needed to use the job as a reference. Which might've entailed having to contact HER at some point, as she had very few people above her as far as management is concerned.	Basically it's really possible to end up in a situation like this, even after you've felt you've said and done the most innocent of things.	That this can happen to many people, and can be perpetrated by many people.		#NULL!														2	5	2	4	6	6	2	5	4	5	5	5	1	5	4	1	1	2	3	2	3	3	1	2	2
966	16.1	My wife. She was on public transportation last year and was groped on the train. She was startled and it shook her confidence a bit.	1		I am on the train and get groped when I am minding my own business. I would be violated and alarmed and possibly try to get away from the situation. The situation would stick in my mind for awhile and make me doubt others intent.	Fight or flight response. Nerves would be up and whatever head space she was in would be lost. She might be scared and more aware of her surroundings for awhile.	In an ongoing sense, the incident would remove a grain of trust in others, especially in public spaces. These grains add up.	Many similar ones to how I would feel. I first put myself in their shoes to complete the exercise. I don't know how it feels to be a woman groped by a man, obviously much different than when I pictured myself being groped, but I think I could relate in some important ways. What I'm not sure about is the lasting effects. We all cope with things differently. I think we are more similar in the heat …	Sexual harassment is different for women and men. I think we react differently and probably also have different lasting influences. What these are and what to do about them I don't know, but I am more open to a woman's perspective that is different than mine.		#NULL!														2	4	1	1	6	6	5	6	1	6	5	6	4	4	1	1	2	3	2	3	2	3	1	4	2
746	12.4333	The manager touched the employees inappropriately because someone on the phone claimed to be higher up than them. They called them to the back and did whatever the person on the phone said to.	1		I am experiencing fear, disgust, and anger. The perpetrator was Mary, and this all happened in the back office of the business.	I felt violated and dirty. It felt like I couldn't get the gross feeling off my skin. Every time someone called me for a private meeting I would feel fear, and a lump in my throat as I flashed back to the incident.	For years I would wince at anyone who touched me, because I would flash back to the incident. I wouldn't allow any private meetings, and struggled to connect with people at work.	I felt shame, pity, and sadness. I felt so disgusted and like I just wanted to leave.	I learned that it could happen to anyone, and that I would want to prevent anyone from having those feelings. This made me want to be more proactive with reporting sexual harassment and protect others.		#NULL!														4	4	5	2	6	6	2	5	4	4	2	5	2	5	6	4	3	3	3	4	4	5	1	5	4
1613	26.8833	There were accusations years ago of a female co-worker who sexually harassed a male co-worker in the office. While she wasn't his direct boss, she was higher on the organizational chart and held more power in the company than the male coworkers. I think the female experienced the most negative affects because although she was the accused, she was treated shamefully, ostracized and people found he…	1		I've been made to feel uncomfortable by a female co-worker. She has been acting in a flirtatious and forward manner that has made me feel out of place at work. Her insistent touching and innuendo have put me in a position where I have no choice but to report the situation to my supervisor. There is no reason to act so in appropriately at work. Her constant interest both verbally and the physical …	I believe that this situation has hindered my ability to advance in the company and Industry and marked me as difficult given that the follow up inquiry was relatively inconclusive. It has also caused most of my fellow employees to either treat me differently or treat me with an arms length approach which makes my job more difficult	The long term effects were much more palatable than the short term effects. In the long run the harasser moved on from the company and the situation was relatively if not completely forgotten in less than a year. Not to mention that since it was a female harasser, it was more difficult to get the inquiry started and make people believe that what I experienced was real. I've since moved on to anot…	It was emotionally difficult and draining because it reminded me of a time when I complimented someone and they tried to turn it into sexual harassment. I learned very quickly to restrict compliments in the workplace to strictly professional work related topics.	The accuser has experienced something that has, at the very least, made them uncomfortable and at most made them feel violated. Either way we need to recognize the trauma and effects and react appropriately to their needs, without going overboard with the response until all the facts are in place.		#NULL!														2	5	3	2	6	6	3	6	2	5	2	5	4	6	4	3	2	4	4	4	3	4	1	3	4
1388	23.1333	i couldn't think of a recent example but i thought about the young girl in the news within the last couple years who was actually killed by a co worker because she refused his advances.	1		one of the most humiliating parts of this low paying job at 7 eleven is that this older creep Frank will not leave me alone. every time i see he is on the schedule it ruins my day. he's so disgusting. what is wrong with him/men that they can't control themselves. find someone your own age.	i usually internalized it. i felt less than and that there must be something "wrong" with me that i attract the attention. where does the audacity come from that they think i would give in. do they really see me that way?	i continue to think of the humiliation of some of the comments. would an apology even help? they will never see me as a person. i hate it so much,	i feel frustration and sadness. i have so much empathy for younger women and girls who havent found the confidence to deal with men better. to not blame themselves.	i didn't learn it here. men(not all men) run the world and they don't really care about anyone other than themselves they are not like us and we have to stop expecting them to act like they are		#NULL!														4	5	4	4	6	6	6	6	5	4	4	6	4	6	6	2	1	2	2	5	3	2	1	2	3
546	9.1	My best friend experienced sexual harassment at her former job and few years ago. It was a side job at a restaurant for extra money. Her boss was constantly making remarks about how pretty she was. It finally reached a boiling point when he said if he could kiss her hed give her a 3 dollar promotion. She was disgusted hurt and ended up quitting soon after.	1		I am working at.my second job for extra money. Paul my boss is constantly making comments about my appearance. Im working at the restaurant. He comes.up and says got extra money I should kiss him. I am disgusted and hurt.	I felt disgusting. I also felt it cannot trust anyone anymore. After the harassment I felt guarded.	After the harassment I feel people are not trustworthy. I also feel apprehensive about being around men alone.	I felt extremely anxious. It made me feel jittery and upset.	How easy it is to occur in any sort of environment and why this is why some people are anxious to come forward out of fear.		#NULL!														5	7	6	2	6	6	2	5	5	5	4	6	6	5	5	4	5	5	4	5	4	5	1	5	4
2234	37.2333	Lisa, a junior employee at a corporate office, faced sexual harassment from her supervisor over several months. The supervisor often made inappropriate comments about her appearance and persistently suggested that she join him for drinks after work, ignoring her discomfort. During one team meeting, he made an unsolicited physical gesture towards Lisa, which left her deeply upset. The harassment p…	1		During a team meeting at work, I'm seated with my colleagues around the conference table. Out of nowhere, Mr. Thompson, my supervisor, approaches me and comments inappropriately on how I look by saying that I appear "really attractive today." This makes me uncomfortable as I feel my stomach knotting and cheeks warming up with embarrassment. Attempting to dismiss his remark internally doesn't dete…	Not long after the harassment took place, I was flooded with confusion and shame. My heart raced and my hands shook, making it difficult to concentrate on work. Anxiety gripped me deeply; I constantly worried about running into Mr. Thompson again or others noticing how unsettled I felt. Emotionally, I felt embarrassed and isolated, as though I had made a mistake even when I knew that wasn't the c…	Months after the harassment, I still felt anxious and distrustful, grappling with low self-esteem. My confidence at work took a hit, impacting my performance and chances for advancement. Socially, I withdrew myself out of shame and fear of judgment. The emotional scars endured beyond the incident itself—leading to continuous stress, concentration problems, and a lasting feeling of vulnerability.	Sharing another person's experience as if it were my own evoked feelings of empathy, vulnerability, and compassion. It deepened my awareness of the emotional pain, fear, and confusion that victims endure. This exercise prompted me to consider the profound impact of harassment more seriously, cultivating a deeper understanding and instilling in me a responsibility to support and advocate for those…	I discovered that sexual harassment has significant emotional and psychological impacts, which can linger long after the incident. This exercise enhanced my awareness of victims' emotions such as fear, shame, and helplessness. It underscored the crucial need for empathy, support, and proactive measures to effectively prevent harassment.		#NULL!														6	7	6	4	7	7	4	5	5	5	7	5	7	7	7	3	2	3	5	4	4	4	1	5	3
599	9.98333	It was someone that I’m worked with many years ago. She experienced sexual harassment while at work. It made her scared and timid while at work.	1		I am at work in a factory working on an assembly line. I try to dress as comfortable as possible but nothing too tight or revealing. Nate comes up and starts a conversation. It quickly leads to him saying things about how “hot” I am and he wants to help me out. I feel grossed out and just want to be left alone. I give off a strong signal of not being interested but repulsed instead.	I felt worried about who else was going to approach me. Why people were starting a conversation with me and how it was going to go.	I’m more timid around others and try to keep my distance as much as possible.	Fear and timid was. Feeling of grossness and repulsion.	That guys are so engrossed with sex and trying to get with someone new as much as possible no matter what, even if they are already married. It’s a disgusting society		#NULL!														5	3	7	6	2	6	6	4	6	4	5	5	7	5	5	2	3	2	3	4	4	5	1	4	4
798	13.3	someone was made to feel uncomfortable at their job due to sexist comments and being repeatedly asked out	1		I come in for work and John makes inapprorpiate on how I look, that my pants make my butt look good and wishes I would wear tighter shirts. I don't want to come to work as he is making me feel uncomfortable and like a sex object. I have let him know I am not interested in him as more than a coworker, but he wants more. I worry I will lose my job for refusing him	I felt objectified. I felt like I didn't matter as an individual. I experienced anxiety and depression. I didn't want to go to work or hang out with coworkers anymore. I worried I would lose my job because I didn't have any interest in John	I feel less as a person and my self-esteem diminishes. I called off from work to avoid John and loose a chance at promotion. I feel anxiety and depression	I feel anxious and depressed from the harassment. I feel alone, isolated, and targeted.	The feeling of being targeted, isolated, and alone		#NULL!														4	5	5	1	6	7	1	6	5	6	2	6	5	7	5	3	2	3	4	5	3	4	1	3	5
621	10.35	A man was regularly telling a qoman he worked with in an office setting that he wanted to sleep with her. He would grab her in inappropriate places and place hands on his private areas. This affected her ability to perform her job and she felt unsafe at work. HSe had to seek therapy and brought forth a law suit.	1		I am attending a company holiday party and Steve, who is sitting next to me at the dinner table, takes my hand and places it on his crotch. I am totally disgusted and unsure how to react.	I felt extremly violated and embarassed. I am experiencing anxiety and fear.	For several months after the incident I feel nervous and on edge being around him at work. I feel like I do not go to work and try my to avoid him while there.	I felt anger, emetional distress and fear.	That sexual harassment occurs more frequently than most people realize and it needs to be taken seriously.		#NULL!														6	5	7	7	7	6	7	6	6	6	7	6	7	7	6	5	5	5	5	2	5	7	1	4	4
962	16.0333	This person was a young child and has sexual advances against them from a parental figure. I do not know exactly where I occurred, but it definitely impacted this person for the rest of their lives. Because of it they because overly protective of their child.	1		I am unsure where I was but I know that my step father took interest in me and starting to take advantage of me. I was a young child that knew that this was wrong, but I was scared to tell anyone because I didn’t know if he would hurt me again.	Short term I felt fear, pain, and anxiety. I also felt like I cannot be in the same room as this person.	Long term, I felt resentment towards the parental figure who was supposed to protect me and didn’t. I learned that I had to always protect myself from others and never let my guard down.	Fear. Uncertainty. Urgency.	I already knew how fearful this story was, especially as someone who has their own history of sexual harassment.		#NULL!														5	6	6	2	7	7	2	6	6	6	2	6	2	6	5	4	3	3	4	2	4	4	1	5	4
1487	24.7833	My old friend was sexually harassed by a couple of guys at her job awhile back. She told me they would make comments about her body when she walked by. She even tried to avoid walking by them when possible. After she kept telling them to stop, she reported them to HR. They both were fired because it was a ongoing harassment. My friend seemed like she was violated and cautious with men after this.	1		I am just walking into work, and Mark is sitting to the side. He says dang Jennifer your butt looks good in those jeans and stares. I feel embarrassed and surprised. I give him a disapproving look. Later I see Mark and his friend at work Tim. They are both staring at me and when I get up and glance back, they both are looking at my butt. I try to hurry out of their view. I feel violated and want …	Right after the harassment I was confused if I should tell someone. i didn't want to jeopardize anyone's job. I felt low and violated. I felt bad being a woman that I can't just walk around normal in my job environment. I was always looking around and walking swiftly to try to avoid any men at work.	In the following months and even years, I am colder to men and suspicious of their intentions. I am always glancing back to see if a man is looking at my body. When I see a man staring before I walk past, I get nervous and even upset for what may happen.	I felt bad for woman. I know we all go through some type of uncomfortableness in our life's from someone staring at our bodies or talking about us as we walk by. I felt like we work so hard to be a part of the world by we always feel second place to men.	I learned that all women probably feel uncomfortable at some point about being looked at in a sexual manner even if not wanted.		#NULL!														5	6	3	1	6	7	1	7	5	5	6	7	5	6	6	4	4	4	5	4	4	4	1	5	5
544	9.06667	A lot of the newer adults I feel are exposed to certain levels of sexual harassment. Social media has made it easy for these things to occur, and for people to become more brave and sexualize and say negative things about people.	1		I was posting a cute photo of myself on my social media. And some random guy named Butch commented a very sexual and not right thing.	I felt embarrassed, and it made me not want to post on social media anymore and show my friends how I am doing.	I now dress more conservative and I don't dress up much anymore.	Anger, embarrasement, confusion	That humans are animals, and there will always be idiots out there		#NULL!														6	5	3	5	7	7	6	4	7	5	6	6	4	5	6	2	2	1	1	3	1	3	2	5	5
1499	24.9833	I had a friend overlooked for a secretary position with a high ranking individual solely due to the fact that they were a male and not a female. This is because the person was a sexist and also refused to adjust to norms were a secretary doesnt need to be a female.	1		I am applying to be a secretary for Joe a high ranking official. Im excited because my background is perfect for the job and only 1 other person applied for it a young female with no experience at all. During my interview however with Joe he mocked me for applying saying that he would never higher a male to be his secretary and for me to pursue other paths. I feel upset, angry, uncomfortable in m…	I felt anger with everyone and everything because it was unfair. I fell uncomfortable in my on skin. I felt disgusted towards the opposite sex. I felt worthless.	This affected me for years and years always looking back at that day. It made ms question everything I did and how I was viewed. Even made me view others and sometimes even their status in a negative light ie they only got the position bc they are female.	Anger, hatred, disrespect, distrust, unfairness, depression, disbelief, worthlessness	I learned that something that others consider a small act could cuase major issues to the receiving party. In this situation it was a small incident in some peoples eyes but in the long term it effected the way a person acted and viewed the world. This training made me put myself in the victims shoes and experience all the suffering they did.		#NULL!														5	5	6	5	6	6	6	6	5	5	6	5	5	6	6	3	4	1	2	3	2	3	2	3	4
871	14.5167	I think it was about a celebrity ( a director) who sexually abused the actress on the scene and asked for inappropriate things in return for favors and etc. This experience made her feel uncomfortable and wanting to leave the industry as a whole.	1		Many times in a week Mr. X invites me to go for a drink or go to his house in order to get to know each other more and every time I politely rejected his invitation. He never gives up and tells me my role in the movie would be more advances and better if we get to know each other more and more. He touches me inappropriately when it is not even needed. I want to leave my job and never come back to…	I experienced insecurity. I experienced uncomfort and heavy emotional barrier to perform my job. I felt threatened as well.	I lost my confidence around high value men. I felt like I was an abject which men could take advantage of me for their personal satisfaction. I felt uncomfortable around men in general.	Empathy, guilt, compassion. I could feel the emotions more deeply and I realized how bad this could be for someone to happen to them.	I realized it can be very devastating and it can affect a person's short term and in the long term which the long term effects are very scary and can change someone's' life for ever.		#NULL!														6	5	4	2	6	6	5	5	5	4	6	5	5	6	6	2	1	1	4	2	2	2	3	4	1
758	12.6333	Woman I used to work with told me a story about one of her previous jobs where the boss made it clear she would only advance if she serviced him sexually.	1		The creepy boss Sam was standing way too close to me again today, making it obvious that he was checking out my body. Made me feel very uncomfortable, I just want to be able to do my job.	Shortly after the harassment, I felt like I had to quit, nothing was going to change and I could not work daily for someone who made me feel so uncomfortable.	This experience not only made it harder to trust my future bosses, but it affected my view of men in general for some time.	I most definitely felt empathy for the person this happened to. No one should have to experience that in the workplace.	I learned it is important to be empathetic and sensitive for what others may be experiencing.		#NULL!														4	5	4	2	7	5	4	5	4	5	5	5	3	5	5	2	2	2	3	3	2	5	1	5	5
1077	17.95	A former colleague told me that she was harassed by a supervisor at one of her old jobs. He kept asking her out and didn’t take no for an answer. He cornered her one day and that’s when she had finally had enough. She didn’t feel comfortable at her job anymore and was quite new there so she just moved on.	1		I was at my desk when Paul came over. He said, “You’re new here. Nice to see a fresh face. We should go out.” I said, “Hi, but that’s not a good idea. I need to focus on my job.” He replied, “Oh, it’s no problem. I’m your supervisor so I can give you a light load. ‘	I felt shocked at first that this still happened so blatantly in the workplace. Then I got upset and angry. I really wanted and needed this job. I didn’t really know anyone there so I was all alone in this.	A few years after, I still remembered this unbelievable experience. It made me very wary of male supervisors or bosses. I was able to find a great job but always had that experience in the back of my mind. I never truly was able to forget it and trust was hard at first.	I could not believe that happened. I wanted to tell her to go to H R and report the guy. It wasn’t her fault so why did she have to leave her new job even if he had been there a long time. He needed to stop his behavior. It made me more aware of my work surroundings.	I learned that sometimes you have to do tough things. I also learned that even though things may not work out how you expected, other opportunities arise that are better.		#NULL!														5	6	7	4	7	7	2	6	2	6	5	6	5	6	5	2	3	2	4	3	3	4	1	4	4
1071	17.85	My friend was sexually harassed by her employer. He kept making unwanted gestures and comments to her. She finally quit.	1		I am sitting at my desk and Bob comes up to me and puts his hands on my shoulders. I squirmed a little to get them off me but he persisted. I felt very uncomfortable.	I felt threatened and uncomfortable in his presence.	Years after the harassment I felt victimized.	It felt as if I were experiencing the harassment instead of my friend. I felt her fear and discomfort.	I realized that when sexual harassment occurs it affects all women bc we are all potential victims.		#NULL!														5	6	2	4	6	6	2	6	4	6	4	5	4	6	6	4	3	3	5	3	3	7	1	4	3
1224	20.4	I had a coworker who experienced sexual harassment at while on the job site. The supervisor did it while also promising her a raise. It affected her self esteem tremendously moving forward.	1		I am attending a work conference and my supervisor Antonio walks up to me towards the end of meeting and said he needed to speak to me in his office immediately. As I made it to his office he has me sit in the chair in front of his desk and oddly enough he sat on the desk right in front of me and informed me I’d be getting a raise under a certain condition. The condition was to sleep with him and…	I felt beyond embarrassed.	I felt embarrassed for 6 months after I experienced the harassment.	I have experienced it so it was easy to connect.	None.		#NULL!														5	5	6	4	6	6	6	6	5	5	6	5	6	6	6	4	5	5	4	5	5	7	1	5	5
942	15.7	It happened to a peer from college. It was the first week of freshman year when it happened to her. At first she was confused if it was actually sexual assault, but she later realized it was.	1		The perpetrator was an older college student, and I was a freshman. I was hanging out with my other freshman friends when we met up with some older male students. I got into a situation where I was alone with him, and he started getting closer and touching me. It was extremely uncomfortable, and I wasn’t sure how to remove myself from the situation.	I felt very confused about what happened and questioned if it was sexual assault. I was thinking how could someone do that, but I was also thinking was there something I could have done differently.	It would affect a person for a very long time. It might result in them experiencing anxiety, ptsd, etc. when meeting new people or being alone with a person. The feelings of nervousness, anxiety, etc. could definitely affect someone professionally because they have added stress that others don’t have.	I felt anxious talking about it, so I can’t imagine how the person felt who experienced it. I imagine they’re feelings are a million times more intense.	I learned how to be more empathetic and put myself in someone’s shoes. It’s easy to hear or read about a story, but talking about a situation in the first person makes it feel more real.		#NULL!														6	5	5	6	7	6	7	5	5	2	7	5	6	6	7	3	2	3	4	4	3	4	1	4	5
807	13.45	It was my mom. Her uncle could not keep his hands to himself. Whenever he was around, he would try to get her alone. She told her parents who seemed too busy to listen.	1		I am trying to avoid my uncle. I know he will try touching me if he gets a chance. I feel unprotected because my parents aren't listening to me. I do my best to keep distance from him and stay by others, so he doesn't have a chance.	stressed, felt sick and dirty, I feel embarrassed and uneasy, was it my fault? did I do something I shouldn't have?	For years I have felt uneasy around men, keeping a physical distance when I have to be around them. I make sure I have others around all the time.	It felt powerless, it was embarrassing, I feel sick thinking of it	It can be extremely emotional and traumatizing		#NULL!														6	4	5	5	6	6	4	4	6	4	6	4	6	4	5	4	3	4	4	4	4	7	1	5	5
282	4.7		2								#NULL!														4	4	6	6	5	#NULL!	4	4	5	4	5	4	7	4	5	3	4	4	4	3	4	5	1	5	4
542	9.03333	I knew someone who worked in an office setting and she mostly worked with men. she was asked out a lot and she was told often how pretty she looked but in a creepy leering type way. I know it got to the point she dressed down and didn't even like to go to work anymore because she felt she was treated like an object not as an equal. It occurred in an office setting in Massachusetts somewhere. She …	1		I am attending work and Sal comes up to me and asks me to go out this weekend, I tell him no that I just want to work and keep my work and private life separate, he laughs at walks away. More men come up throughout the day asking me the same thing and telling me how nice my skirt looks and how my legs look nice in it. I feel like I am not their equal but I am just an object for them to leer at. I…	I felt embarrassed and almost useless like I was worth nothing. I felt like my mind didn't matter and that all the work I did to get this job was meaningless because I wasn't even taken seriously as a human being. I experienced anxiety everyday about going to work and stopped even attempting to look decent when I went in to the office.	Years after the harassment I feel better as the world has become a better and different place for women. I don't feel like something like this would be able to happen again as easily because the consequences would be more severe.	It made me feel bad to even think about something like that happening to me. I felt even more sympathy for my friend who went through it when I recounted what she went through,	I don't have new insights but I do know that thing have changed and are better now for women or anyone experiencing any harassment so that's a plus in the world today.		#NULL!														4	6	4	7	7	7	7	7	7	7	7	7	6	7	7	3	3	3	4	4	4	4	1	5	5
929	15.4833	I'm thinking about one of my counseling clients who experienced sexual harassment by a manager at a cafe where she was working as a barista. He repeatedly asked her out and offered to give her a ride home when she was without her car for a while. She eventually reported him to the corporate office and left the job because she felt uncomfortable being there. Other employees saw what was happening …	1		Once again, Scott insisted that he can give me a ride home from work after he hears me calling my mom to come get me after my shift. I try to tell him no and that my mom and I have plans anyway after work. He looks at me suspiciously and I'm afraid he will make sure my shifts next week are all late and interfere with my classes, but I don't know what else I can do. I need this job but I'm not sur…	I know I needed to leave that job and I'm relieved I no longer have to face the situation, but I hate that now I have to start over looking for a job. The cafe was the perfect place because I liked the job and it was close to my house. I'm just really angry that one creep cost me a good situation like this.	I really can't get past how that guy felt entitled to stand too close to me and look at me the way he did. Now I worry about how I might be in that situation again and wonder if all men are creepy that way with women they have power over.	It really brought it home how powerless women often feel in these situations. As a past survivor of domestic violence, it was particularly difficult for me to experience the helplessness and vulnerability this person must have felt.	That people who experience harassment feel incredibly helpless and even if the harassment isn't physical in nature, the coercion can feel very threatening to victims.		#NULL!														5	6	3	5	7	7	3	7	5	6	5	7	5	6	6	4	3	4	5	4	4	6	1	5	4
1088	18.1333	A friend of mine experienced sexual harassment at a camp site while she was camping for the weekend. A group of young men from the next site over were constantly making crude comments about the size of her breasts. No matter how many times they were told to stop they continued. She became angry, telling them off but it didn't matter how polite or mean she was they kept it up. She ended up leaving…	1		I'm camping for the weekend. I'm excited to get away. I have been looking forward to this trip for months. I need a break! I am setting up my tent when three guys, in their twenties come up to me smiling and laughing. I smile back. The taller of the three asks me if I would titty f him. I told him to F off. I didn't think it was funny. They all laughed and moved closer to me keeping up with their…	I felt humiliated and scared and angry. SO angry. Those three idiots stole a piece of me and not just a weekend away but every time a man walks up to me now I feel like they are going to say something, expect something, say horrible things about my body.	Months after the harassment I still think about that day especially when I am alone with a man, worse with men.	When it was happening to her it was just a story. When it was happening to me I could feel the anger and the fear and it made me want to cry.	That it can happen anywhere to any person at any time and to take it seriously. Even without touching or assaulting or raping harassment is just as life changing.		#NULL!														6	6	6	3	7	7	3	7	6	6	5	7	6	7	7	5	3	4	5	4	4	6	1	5	5
783	13.05	I remember hearing about a nurse being harassed at work by a senior doctor. It did not lead to anyone being fired, nor was there any disciplinary action taken.	1		I am experiencing sad thoughts about the abuse. I want to kill the person who harassed me. His name is blank.	I was abused. I was taken advantage of. It did not feel nice.	I want to kill myself and them.	Hatred, sadness, anger.	I don't really know. My thoughts are still the same that it is bad.		#NULL!														7	7	7	3	7	7	3	7	6	7	7	7	7	7	7	2	2	2	2	2	2	1	1	5	5
821	13.6833	I recall on the news that Trump has sexual harassed several women when he was younger. I think that the women came forward to comment and complain about him. They were frustrated and upset.	1		I was at work in the breakroom having some coffee, and John came up to me and comments, "how sexy my legs and butt looked. Have you been working out?" This caught me off guard and I felt violated. I felt very uncomfortable. I mentioned how inappropriate that comment was and walked away. I mentioned this to my supervisor.	Sexual harassment can leave people feeling emotional and upset, confused and isolated.	Several months after the harassment I still felt violated and upset. I was be emotional at work and not sure why.	Upset, confused, violated.	I learned that sexual harassment is real and can cause emotional and psychological problems for some people. It is something that people have to live with.		#NULL!														7	7	7	1	7	7	7	7	7	7	6	7	5	7	7	1	2	1	3	5	1	1	1	5	5
940	15.6667	I met a friend years ago and she told me she been sexual harass by her own father it took place when she was 13 and she was in her room sleep and her father came in her room and sexually harass her and it effected her in a bad way where now she feel she need feel she should just allow men to that to her	1		I was just arriving home and as i enter the room my father was their standing out of place i didn't think nothing of it as i went into my room to go to sleep as i was sleep i heard my door open it was my father and he was making me feel very uncomfortable by sexually harassing me	After that incident of being sexual harass by my father my trust was gone the one that should protect me put fear in me i can never look at my father again as the caring father that raised me	I feel like im to blame i dont trust my kids around men	I felt disgusted and just felt creep out and sad because it should never had happen	That it can happen to anyone by anyone		#NULL!														7	#NULL!	1	7	7	7	7	7	7	1	7	7	7	7	7	4	1	5	5	5	5	7	1	5	5
945	15.75	cassie ventura was sexually harassed by diddy for long long time. that was a business related work env for both. but the lady was extorted and harassed in the name of work.	1		why go far away. the incident happened at home when my partner abused me in return of my freedom. when i went to work, wayne approached me saying if you need a promotion. agree to what i ask of you. As a women im not safe anywhere. being sexually harassed is a norm now	after this abuse for the initial round, i felt numb. i was scared. i gave in and the abuse maximised. thats when i decided i will go to police. but even they did not help	its been 3 years and im struggling. no emotions.im mentally unable to relax. i live in fear. those thoughts and scenes come up again to haunt. u look over your shoulder	oh i feel horrified for cassie ventura. thats disgusting	hell ya. stay away from all men		#NULL!														7	7	7	7	7	5	7	5	7	1	7	1	7	7	7	5	5	5	5	5	5	7	1	5	5
1446	24.1	One of the admin assistants at my office was sexually harassed by one of the vice presidents a few years ago. It happened during one afternoon when most of the office was out to lunch. This VP came up behind the admin assistant and thanked her for working through lunch. He then started massaging her shoulders, then moved his hands lower to grope her breasts. The young girl was shocked and nervous…	1		There is an estimate due this afternoon, so I was asked to work through lunch. Eager to please my bosses in my new job, I readily agreed. Sitting at my desk, I am swiftly completing my assigned tasks. The VP of the BD team walks up and says he appreciates my hard work. I feel appreciated so I smile back. He then walks up behind me and starts to massage my shoulders. I'm shocked and tense up a bit…	Immediately following the incident, I feel violated and disrespected. I work hard here. I thought my work was appreciated for its value to the team, but it seems this VP only sees me as a potential sexual conquest.	A week after reporting the incident to HR, I saw the company took my accusation seriously. The VP admitted his actions and apologized to me. I still feel violated, but vindicated that justice is being served as he was suspended for his actions. Although it was supposed to be confidential, news of the incident spread across the office anyway, and the women in the office offered their support to me…	Putting myself in their shoes and really thinking about it, putting the words down in print is quite different than just thinking about it. The emotions cut a bit deeper as I imagine what they went through during their ordeal. The feeling of violation and powerlessness of the moment is more palpable.	I didn't learn anything about sexual harassment specifically. I have always been a strong believer that it is one of the worst acts a person can commit. The exercise here really just showed that writing my thoughts down while putting myself into the victim's shoes is a more powerful way to empathize and understand what the victim might have been thinking and feeling.		#NULL!														5	4	5	6	7	7	1	7	7	7	7	7	6	7	6	2	2	2	5	5	3	6	1	4	4
703	11.7167	I was watching a documentary on YouTube about a criminal who was a serial killer and sexually assaulted victims. I saw a victim who escaped and told their story. They have PTSD and obviously probably trust issues now. They seemed strong for even going and telling how they survived.	1		I needed a ride home, and someone offered me one. They seemed like a well kept person, and they were an acquaintance, so I didn't think it was going to turn out how it did. The perpetrator, will call them Greg, took advantage of me and kidnapped me. They tried to kill me and left me on the side of the road, but I survived. It was horrible, one of the worst experiences of my life. I've had to go t…	I feel violated. I had non-stop panic attacks. I couldn't trust that literally anyone had my best intentions in mind for a while.	I experience PTSD. I don't trust people as easily, it takes a lot. I feel like you can never truly know someone's intentions. I had to go through years of therapy and still struggle.	It felt scary and terrible. You feel helpless and just want to fight back. You feel like people are evil and you can't trust anyone.	It helps you put yourself in the victim's shoes. It helps you empathize with them more, and truly understand how terrible the experience of being sexually assaulted can be.		#NULL!														7	6	7	1	6	6	1	7	1	7	7	7	7	7	5	4	5	5	4	5	4	4	1	4	5
1238	20.6333	It occured while at a party that someone I knew was hosting; I was a member of the local radio station and our secretary sexually harassed a former employee on Halloween. I was friends with both people at the time, but she only came forward around March or April the next year. I'm very happy with the way that our radio station reacted; our secretary was immediately kicked out and barred from ente…	1		I am attending a party hosted by a member of our radio station for Halloween, I am in town visiting my friends. I am dancing with some of my friends and roommates, when "John" comes up to me and asks me if he wants to talk to me privately. I follow him around the corner to a quieter section of the party. He tells me that he has always had a crush on me and that he wants to know if I feel the same…	I felt disgusted and like I wasn't safe in that space anymore. I felt like I was not safe in a place where I had felt so comfortable previously. I felt like I had to leave immediately.	I felt that I could no longer trust my friends/I was unsure who to trust, I felt uneasy whenever at a party and being approached by strangers and friends, I felt unable to start a relationship or accept someone else's feelings even when I felt the same	It opened my eyes and I realized I said something very awkward to her at that party by telling her i loved her, though meant as a friend and I don't think I got the words out correctly(I had been drinking at the time), that may have brought up unwanted feelings without even realizing it, or reminded her of that situation. I had no ability to know what happened, and in fact I only found out about …	I thought that writing as though I was her was a bit much and something difficult to confront, but it did help me have that revelation. I'm not sure what I will do with this information or if I will ever approach her directly, but I would like to apologize even if she knows I did not mean anything, especially anything sexual, by it.		#NULL!														7	7	5	1	7	6	1	4	1	4	7	5	6	7	7	5	2	5	5	4	5	6	1	5	5
3167	52.7833	Certainly, one of my female colleagues has fallen victim to sexual harassment, which makes the issue so serious and complex. Jake, order an Uber to work. On her way, she was asked to get something from a close store through one of her friends who works with a different company. The Uber driver heard the conversation and told her. he knows the best place to get such items. He then made a statement…	1		This is almost the same thing that happened to me, but the person who did it was my neighbour, who tried to drop me off with her vehicle and harassed me inside her vehicle. It killed my emotions and made me lose almost everything I worked hard to get at that time	The consequences of that sexual harassment made me lose everything I worked hard for, and killed my emotions to the point where I wanted to commit suicide. The trauma was so bad, both psychologically and professionally. It affected everything about my life and what I stand for. I felt like committing suicide every time I remembered those experiences.	It made me be off with everyone for one year and three months, trying to recover my sanity and overcome my challenges	I felt so bad and traumatized remembering such an incident that also took my life.	Learnt to speak up and also to be careful with life. because things happen, and when such comes up, also be bold to speak up on time.		#NULL!														7	2	7	7	7	1	7	7	7	7	7	1	7	4	7	5	5	4	5	5	5	6	1	5	5
1536	25.6	A friend of mine was continually cat called on her way to work in a downtown area. There was construction going on and on a daily basis the crew would harass her. It was disturbing but eventually stopped when she called the company responsible for the construction.	1		I was experiencing a scary threat while simply trying to walk to work. The fact that it happens daily make the feeling worse because I feel like it might escalate past verbal comment at some point	I felt fearful for my safety, uncomfortable and uneasy going to work, and distracted when I was at work while processing the harassment	I felt fearful walking near similar work sites thinking I might have the same harassment happen. I also started carrying mace for personal protection	It was a good exercise to out yourself in another persons shoes. I think the technique of using someone you actually know is smart as well because it’s frames it in a much more personal matter than simply reading a case	I don’t feel I learned anything new but it was still a good exercise to go through		#NULL!														4	5	5	5	4	6	5	6	6	6	6	3	6	6	7	1	2	1	5	3	4	2	1	4	1
836	13.9333	I dont know anyone personally but this is something you read about in the media frequently. This happens in the workplace especially to younger women who are just starting out. Men think that they can take advantage of them because they are new and too afraid of risking their careers to speak up and fight back against it.	1		While attending the training for work, John walks up to me and introduces himself. He is my new team lead. He has no respect for personal space and makes himself too comfortable in the chair next to me. I try to be polite and just go with it. We talked about his job as the team lead and what our team will be working on next. He then changes the subject and starts asking about my personal life, my…	I would be afraid to speak up because I don't want to make assumptions and get myself in trouble along with him. I don't want have tension in the workplace when I just got the job. I don't want to hurt his family if he has one. I don't want to risk my position on the team and get fired or put in miniscule tasks.	This will weigh on me each and everyday that I walk into the office. I won't want to be there. I will always be avoiding interaction with him. I will overthink all communications and try to ensure I'm not making any advances and keeping all communication in writing.	It made me feel sad and uncomfortable to think about. It made me feel frustrated to think about so many having to hold on to these feelings and stand up for themselves just to make a living and keep a career/job.	It made me think about the long term consequences on someone in the work force. It would really make someone not want to work in certain places or prevent someone from being successful all because of one sick person.		#NULL!														5	4	4	6	6	6	6	6	6	6	6	6	5	6	6	1	1	1	4	3	3	2	1	5	5
1395	23.25	I remember a coworker that was sexually harassed when I worked in retail. This was a man who was gay and was verbally assaulted by another employee. The employee who was harassed had this happen in front of many people. He had not come out publicly and was humiliated.	1		Brad came out of the warehouse and into the computer sales area where a sales meeting was going. He came directly to the meeting and started berating me and being very vulgar about me being gay. I don’t know how he even knew because I hadn’t come out yet. It was humiliating and I wanted to crawl into a hole and die.	This was back in the 1990s so I was at first very concerned that I might be fired and face the typical discrimination of the time period.	It caused discomfort and space between me and my colleagues. I also believe that it cost me career development at the organization.	It brought up old frustration and anger. It also made me realize how far we’ve come since that time as a society. It also reminded me that it’s all being taken away again because of donald dump and his band of discriminatory and racist clown followers. I am writing this sincerely.	That you cannot fully trust anyone and always be at least somewhat guarded.		#NULL!														5	2	2	6	7	7	1	6	6	6	5	6	5	7	4	1	2	4	3	3	3	4	1	5	4
986	16.4333	A coworker of mine was sexually harassed by a manager in the workplace. The manager started with making regular remarks about her appearance, then progressed to forcible physical contact when they were working alone. The coworker quit due to it until her best friend in the workplace found out about what was happening and reported it on her behalf. There was an investigation done, the manager was …	1		I am a bartender at a restaurant. I am going to the manager's office to check out for the day. The manager closes the door so that we are alone and grabs my butt while checking my register to make sure all the cash is there. I am embarrassed and uncomfortable.	In the short term, I felt embarrassed and uncomfortable. I felt violated and helpless. I started working fewer hours to avoid the manager while looking for another job. I worried that if I reported him, I would be ignored and fired.	I am no longer comfortable being alone with or surrounded solely by men in the workplace. I am much less trusting of others and more skittish in both my personal and professional lives. I am less likely to get to know people and instead keep them at arm's length.	I felt disgusted and angry at the perpetrator. I also felt sympathy for the victim.	I did not learn anything from this exercise or gain any new insights, as I am friends with multiple people that have gone through similar situations and have heard their stories and supported them through their struggles. Writing what amounts to fanfiction of getting sexually harassed cannot compare to engaging with and learning from actual victims.		#NULL!														2	6	2	2	7	7	2	7	6	7	5	7	3	7	7	2	1	1	5	5	3	2	1	5	5
1028	17.1333	I once worked in an office where the owner of the company hired mostly good looking young women and would constantly be making sexual comments to them or suggestions that I felt were inappropriate. I am a man. Most of his advances, etc. were harmless and at the time I just passed them off as his way of having fun with the employees. I now realize that it was much more than that. I never realized …	1		Where I work my boss is overly aggressive towards women and it makes me uneasy. He is always making sexual remarks and telling off color jokes. It makes me uneasy but others laugh it off so I don't know how to feel or just let it go.	My boss is constantly making off color remarks and it makes me feel uneasy. I have begun to look for a different job although I like this job very much and the other workers are very nice.	I finally quit my job at this firm after enduring sexual tension with my boss for months because of his constantly sexual harrassment and off color comments.	I just thought about how much has changed over the course of my work experience that now spans over 60 years. What was once considered normal is now considered in bad taste, etc.	I now have a better understanding of what it must have been like for the workers I have written about. Back then it was very hard for women to find employment and I feel for them because of what they had to endure just to make a living in the workplace.		#NULL!														3	5	3	3	6	6	4	6	4	5	3	6	4	3	4	2	3	2	3	3	3	5	1	4	3
929	15.4833	A former boss often harassed the girls that worked for him at his bar. He would insist on showing cleavage, grab the girls as they walked by.	1		I am delivering drinks to a table and my boss smacked my butt when I walked by.	I felt cheap	There were no long standing consequences. Unfortunately it was the industry that I worked in and was at that time considered acceptable	Sadness. My boss was a good man for the most part and he died unexpected 2 years ago	I didn't learn anything from the exercise. I already know these things.		#NULL!														6	4	3	5	6	7	5	5	3	1	6	5	2	6	5	3	1	3	2	2	4	4	1	3	3
782	13.0333	My mom had a supervisor that fell victim to sexual harassment in the workplace. It was a less serious case, but still a serious situation nonetheless. It was her direct supervisor over her at the bank and he did it to her and a couple other women. The acts he committed had to do with touching them in the buttocks region way to often. It really made her uncomfortable to the point she eventually sa…	1		Every day when I go to work ****, my supervisor, wants to touch my butt and always acts like it was an accident or that I should not be offended if he is just "kidding". It makes me feel uncomfortable because I am married and do not want other men attracting themselves to me in a physical sense.	Shortly after the harassment, I felt emberassed that I would be having to tell someone else because I would be afraid they would think I did something to initiate this. I would also feel gross almost knowing that someone acted that way towards me, even though I would know I am not in real life.	I would probably feel empowered later on down the road. I would be proud of myself for coming out and telling the truth and I would feel happy knowing I did not let it consume me even more.	It felt like a compassionate act and made me feel sad and disheartened by our society. I felt mad too, knowing that this is something that even occurs as no human should feel uncomfortable in their regular environments.	I learned that even though I would be mad and sad and emberassed, I would feel better about the situation later. There would be a rough time period of having to deal with it, but once I take care of the issue I will feel much better about my life and myself as a person		#NULL!														1	5	1	1	6	6	1	7	1	5	1	7	1	7	6	1	4	5	3	5	4	5	1	5	3
691	11.5167	Someone I heard about experienced unwanted sexual advances and touch at her workplace. It was one of her supervisors. She was afraid of being fired so she didn't tell anyone for a long time. This resulted in anxiety and depression and she dreaded going to work and dealing with her supervisor.	1		I arrived at work and opened the door. I looked around quickly to see if the coast was clear and then darted to my office. I was almost there, when my supervisor stepped out of his office and into my path. "It's not opening time yet. We have time. Come into my office and touch my penis" he said. I felt the blush from my toes to my face as anger and embarrasment warred inside of me. I tried to ste…	I felt embarrased, violated, and feared for my job and my safety.	I might be fired from my job. Several years later I might still be feeling the reprecussions of being fired. Other firms might not hire me. I might be involved in a lawsuit for sexual harrassment.	It was eye-opening. The emotions were intense. Even knowing that I didn't actually experience it, I still felt anger and outrage.	The fear and the anger are overwhelming. Feeling like a victim with limited options is not fun.		#NULL!														6	6	5	2	6	6	2	6	5	7	5	7	6	5	5	2	5	3	4	5	3	3	1	5	3
844	14.0667	A woman acquaintance of mine had told me about sexual harassment that she encounter in the workplace. She took her job very seriously and would have to deal with male clients in superiors. Unfortunately, many would grab her back and rub her. This was extremely uncomfortable for her, and she would just subtly shift away.	1		I am in the middle of a client meeting. The client decides to touch my back in an improper manner, taking his time to cross and get a feel. It’s really shift my weight to move away from him. In addition, I’ll go to get some thing from across the room so that I am further away from him. I would then report this episode to my superior.	I feel extremely uncomfortable. This inhibits my trust in men, especially in a corporate setting. I just don’t understand why these men cannot repress their biological urges. It’s annoying to me that these type of men only see me as an object or not as a contributor to their business.	I would constantly have to find ways to avoid being touching it in proper setting. I would have to be on guard. Again, I would always have to be very careful about how I interact with other people at work, especially those that are showing signs of being sexually attracted to me.	When you take someone else’s experience and put them in your own shoes, your imagination helps to make the experience feel real to you. I can understand the value of such a Training device. It allows me to get a perspective of the situation in a pseudo visual setting and emotional setting. I did feel the emotions of discomfort and resentment.	The experience helps me to remember a certain way to combat sexual harassment. Even though sexual harassment is wrong, there’s a time in a place to call it out. I know the actions are wrong, and I don’t condone them. Sometimes acting out these imaginative experiences helps to formulate an action plan.		#NULL!														5	5	5	4	6	5	1	7	4	5	5	6	5	6	5	5	4	5	5	5	5	3	1	3	4
496	8.26667	I know of a woman who was harassed at work. She was the recipant of sexual comments in a work place. Those comments were not welcomed but she was new at the job and didn't feel comfortable speaking up. So she held on to the comments and they didn't stop.	1		I am new at a job. I receive unwelcomed sexual comments by a colleague. I can not say anything because the two men are veteran employees and I am not. I just put up with it, know it is wrong and bad but I know I need the job in a very competitive field.	I felt embarrassed. I felt associated with their wrong doing. I felt intimidated.	I felt that I never got to know the people for who they were because I could never let go of their comments and advancements.	The original person was me so I had to revisit a place that is uncomfortable and I'd rather not refer to.	The impacts are long lasting and they never go away.		#NULL!														4	4	6	1	6	6	4	4	6	6	6	6	6	6	6	4	1	4	3	2	3	4	1	5	3
560	9.33333	My friend experienced sexual harassment from a co worker. He would always make comments about her butt. I finally convinced her to tell him to stop. She was always upset about it but she finally confronted him about it and he actually stopped.	1		I walked into the office and he make a comment about how he enjoys it when I arrive to work and have to walk past his office. He tell me he likes to see me from behind. I would be angry about this.	It would make me have a bad morning after hearing that. I would not want to walk past his office at all or see him in the hall.	I would have anxiety about having to come to the office after the harassment. I felt degraded and angry.	It made me angry and I would want to approach him and tell him to stop but would be anxious about doing so.	Take action and stop it so that it doesn't cause me too much anxiety		#NULL!														2	2	1	3	5	5	3	5	5	5	5	5	3	6	3	2	2	2	3	3	3	2	1	3	4
3198	53.3	When I was a supervisor in my full time employment during college, a younger student who was working in my unit came to me as I was her manager and told me of verbal harassment she was receiving from another worker. The other worker was a non-student employee and was questioned the same day. He was subsequently fired with cause. The student remained employed in my unit and we implemented addition…	1		I am at work and this older guy who works near me has been telling me all day how hot and beautiful I look and what he wants to do me. I want to cry and I'm embarrassed to say anything to my supervisor, but this has to end. This is not the first time, but it is the worst and I need it to stop.	I stayed working in the same unit after he was fired and surprisingly, I love my job more than ever now. I thought quitting was the only answer, but staff took proper action on my behalf.	After this happened, I have been able to take leadership roles and an interest in preventing workplace harassment such as the kind I experienced and hope to help others suffering the same situation.	I was able to see the other side in a way I did not see it before. Putting myself in her shoes was very eye-opening.	That it's hard to really see and feel what another person is suffering with or what they have going on. Now I see why she may have been hesitant to speak up. It is full circle now by going through this experiment after this happening many years ago.		#NULL!														2	5	6	4	7	7	6	6	5	4	5	6	5	7	5	2	1	1	4	4	3	4	1	5	5
3029	50.4833	Monica Lewinsky is the first person i think of when sexual harassment case. She was abused and sexual assaulted by Bill Clinton , The President . It happened in the White House and other places and she ended up being ridiculed by everyone. she become a nightly joke on night time talk shows , the butt of jokes everywhere , her life basically got destroyed for many years while Bill Clinton went on …	1		I am working as a personal assistant to the president and while in his office taking notes and going over schedules he is grabbing my ass and wanting to fondle me all over . This is not right and embarrassing and wrong , but he is the president of the United states who is going to believe me or listen to me ? I do not know how to make him stop , i do not want to lose this high position job but i …	I'm embarrassed and not proud of my self , I have lost control over my job , my life and worse my own body. This is depressing and awful that I feel i have no control over my life now.	I will have a hard time every trusting an employer or boss again. I will be looked down because i accused by attacker . I will lose many job opportunties and find myself a laughing stock of late night comedy and jokes . For years after I will still wonder if i did what was right or did i make a big mistake costing me income and many jobs and positions that would have surely came my way.	I feel said for them being in a position of no control and have no good solution . It is sad and depressing to think of someone being put in such a situation and having no real way of saving face and getting out of the sitaution with causing harm to their own reputation.	it is not fun , it is wrong , it takes away a persons control and power away from them. It makes them question their own decisions and takes away any pride and power they had over their life .It makes them feel trapped and makes them feel like their is no way out and no good choice for them to make . they are sad and powerless in the life they are living and that is the one of the worse feelings …		#NULL!														3	5	5	7	6	6	4	6	5	5	1	5	6	6	6	1	2	1	2	4	2	2	1	5	4
2392	39.8667	In my organization at work, a coworker that works in another office told be about being sexually harassed by someone. In the office one day, a man in her office told her she was spicy as he called her because that is how he felt most black people were, and he actually touched her as well when he was saying it. She didn't report it to management, but she didn't like working with him from that poin…	1		I am sitting in my office focusing on my work when April comes up to me and starts talking to me inappropriately. She is higher-ranking than me so she thinks she can say what she wants, but it makes me very uncomfortable. She even touches my arm which I think is crossing the line based on what she is saying. I'm married, and I would really be upset about the situation. Since she is higher-ranking…	I would be hesitant about working closely with women for the fear that something like this would happen again. I would worry it might affect my job if I said something or made a big deal about it.	I would probably think that most women in power think they can do whatever they want even if that isn't true because of what happened. I would also tend to keep to myself at work more and not interact with as many people because of what happened.	I was angry about what happened to them because it shouldn't have ever taken place. I was sad that people like this still do these kinds of things in the workplace. I was also upset that men still treat women this way.	I know that sexual harassment still takes place unfortunately, and I realize I would feel horrible if it happened to me. I want to make sure I never behave any way that could ever be mistaken for that kind of action towards someone no matter what position I have. I hope I can provide support for those who have experienced it though.		#NULL!														1	5	3	1	6	6	1	6	1	6	1	6	1	7	6	2	2	3	4	4	4	5	1	3	4
1907	31.7833	A male sent inappropriate emails to a woman within their work group. She didn't say anything at first and tried to ignore them, but they became increasingly graphic and disturbing, causing her severe anxiety that began to interfere with her ability to work as well as affecting her well-being outside of her job. She eventually did report it and having saved all the emails was able to prove her cla…	1		I check my email first thing every morning when I arrive at work. And there it is. Another email from him. I break into a cold sweat and my chest aches because my heart is pounding so fast. This is the third email this week and they're getting worse. I need to do something, say something, but I'm so afraid. I feel like he's watching me all the time.	I felt panic and fear. It's affecting my ability to work. I'm losing sleep. I don't like going out alone anymore for fear that I might run into him.	I still experience a trickle of fear every time I open my email, half expecting there to be something from him, even though it's been months and he no longer has access to my work email.	I felt anger and sadness knowing that someone had to endure this and knowing that someone else is probably facing a similar situation.	Putting myself in her shoes really drove home how tramatic these experience can be and how they linger in the back of one's mind long after the event is over.		#NULL!														6	6	4	1	7	7	1	7	5	7	2	7	2	6	5	3	2	3	4	4	4	3	2	4	2
2242	37.3667	The most vivid example of sexual harassment that I can think of happened to my coworker while she was on a flight to visit family on the West coast. The man sitting next to her was visibly intoxicated and he was not respecting her personal space and was a bit flirtatious at first. This then progressed into him touching her leg repeatedly and making comments of a sexual nature. Because of her past…	1		I'm on a super early flight to go see my family that I haven't seen in a couple of years. I got barely any sleep, so I am feeling delirious and am hoping to get some sleep on the flight. Unfortunately, there is no way that is going to happen because the passenger next to me is completely wasted and he won't stop bothering me. At first I was annoyed because his arm and leg kept touching mine, but …	After this incident, I am feeling violated and helpless. Feelings from my past trauma has reemerged and I feel like I'm that frightened 16 year old again. I'm feeling exhausted and shaken up.	After some time has passed, I am still upset that this happened to me but I wish I had been strong enough to ask for help. I wish my reaction wasn't to freeze and pretend like I wasn't there and it wasn't happening. Why didn't I press the call button and ask to change seats? I realize that my reaction stemmed from my past trauma and my mind was trying to protect me again. This incident has made m…	It definitely got me a bit stressed out and worked up to write about this experience of hers. I have been in a situation before where I felt like a trapped animal and in hindsight had trouble understanding my reaction. You can't help but think, well if I had done this differently, maybe he couldn't have done that to me.	When thinking about these situations, it makes me wish that I had some teaching while growing up about how to react or handle situations where someone is making unwanted physical or verbal comments. In my experience of being female, you're always supposed to be nice and accommodating. But there are certain situations were you need to be strong and firm to take care of yourself.		#NULL!														5	7	1	1	7	7	1	6	1	7	2	7	6	7	6	4	5	5	4	5	4	6	1	3	3
959	15.9833	When someone was drunk, they were basically forced to help their partner 'finish' because they weren't in the mood for sex. When it happened, the other person was just genuinely wanting some physical affection from their partner, they were going through a hard time and wanted to be comforted. After their partner comforted them, they immediately wanted to have sex afterwards but the other partner …	1		I feel very uncomfortable. I have actually been in a situation similar to this where I did not want to have sex with my partner but they tried to force me and tried to make me feel guilty. The perpetrator in my mind is my ex, we'll name him Lou for now. It's happening as we are laying in bed together maybe getting ready for bed. It's very upsetting and it almost feels real and traumatizing. I fee…	I would feel extreme emotional distress and distrust toward my partner. It would be harder for me to trust someone else or be more open about sex with future partners.	PTSD, trauma, being afraid to be alone with someone. Possibly even abstaining from dating for months or years due to said trauma.	I already felt kind of bad about it but when I was put in the situation where I had to think about it as first person, I felt even worse, extremely worse. Almost as if I experienced it first hand myself.	Sexual harassment is a real thing and the trauma from it is very hurtful. Even in an imagined scenario that doesn't exist, it really hurt me so I imagine it would be very painful for another person.		#NULL!														7	6	6	2	7	7	2	6	5	6	5	7	6	7	6	2	1	2	3	3	4	2	1	3	5
859	14.3167	I recently read about a women who experienced sexual harassment at her job. Her manager was always saying inappropriate things and touching her. She went to HR to complain and was brushed off saying there were no other complaints. She ended up being fired and needing to go to therapy.	1		I would of done the same thing report my manager to HR in writing and would make sure to tell my manager no I. Front of others. I would not be able to work to my full potential in that office setting	It would definitely produce some anxiety and other problems within me. Probably to the point if it continued I would turn in my resignation	I think that it would take me awhile to be comfortable in that type of office setting.	I could put my self into her shoes, as it could easily be me in that circumstance.	I learned you don't have to put up with it, there are ways to talk to someone. Don't hesitate to report to your HR department		#NULL!														5	7	5	1	7	7	7	7	7	7	7	7	5	7	5	3	1	1	4	1	2	3	1	5	3
619	10.3167	A colleagues boss made suggestive off the cuff comments to her about her looks and how much he liked to be with her.	1		I am sitting and my desk and my boss comes over and says that I look beautiful and that I am his favorite.	I felt uncomfortable and awkward I felt undermined and that my work was unappreciated I experienced embarrassment	I feel uncomfortable approaching my boss which may limit promotional opportunities This has encouraged me to stay quiet and fly under the radar rather than pursue higher level opportunities at the office.	I felt badly for my coworker because she did nothing to provoke it but was out in a very uncomfortable situation that can have downstream effects on her career.	That the impact can go beyond how someone feels in the moment.		#NULL!														4	5	3	7	6	7	4	7	5	6	6	6	5	7	7	4	5	4	4	5	3	6	2	3	3
1058	17.6333	There is a person I work with that has been sexually harassed continuously by another coworker. He would always make sexual comments and advances toward her as well. He was a married person as well. She was not interested in him at all, yet he continued this behavior, until she reported him to HR and he was fired.	1		I have been sexually harassed at work by a coworker. He would constantly flirt and make advances at me. It made me feel very very uncomfortable and irritated as well. It was occurring at work, all day long. He would seek me out at lunchtimes as well. I wasnt afraid but rather really annoyed with his egotistical actions. I did report him to HR	Since this harassment started, I have felt very uncomfortable being in areas alone at work. It made me stressed out constantly, thinking I have to watch my back to make sure he wasn't around. It also got to a point where other people noticed the advances, and started making insinuations as to what was going on. I felt irritated, angry, annoyed, stressed and unable to focus on my work.	The long term consequences eventually ended in termination and piece of mind for myself, finally. He initially was moved to another area away from me, but other complaints came about him as well, so he was eventually let go. I was very irritated with my work place for not listening to me and taking action sooner, as this was going on for some time.	It made me mad actually. The advances were uncalled for, continuous and not reciprocated. People think they can do whatever they want to intimidate people. It really stressed me out for multiple reasons; the nerve of his actions, the lack of management response	That it can happen to anyone, can come in different forms, and that it can disrupt your mental emotions overall, not just at work.		#NULL!														1	2	6	7	6	6	6	2	7	3	6	6	6	6	2	5	5	5	5	5	5	6	1	4	4
767	12.7833	A friend of mine was robbed while moving from home to school. She was so much injured and stole of all the school devices she had	1		I was moving from home to school where on my way I met this thieves who beat me up to hand them my belongings	Shortly after the incident I was so hurt and emotional	Several months later I was well treated but also afraid	For me it wasn't that bad because there was nothing serious or expansive that was stolen	What I learned is many peopled as so bothered with this behavior of stealing		#NULL!														4	4	7	5	6	4	5	3	6	2	6	6	5	6	7	4	5	4	4	4	4	2	1	4	2
939	15.65	I had a co-worker and another co-worker would sexual harass her repeatedly. I cannot understand that. This was several years ago. It was so obvious, she would come into work and just take it.	1		He is part of my team and whenever he has the opportunity he touches me where he should not. I am humiliated and I feel weak. I obviously have considered reporting him, but he is our managers absolute favorite and their families are friends.	I felt victimized and ashamed, which I think is stupid now. I didn't do anything inappropriate. I wanted to walk out and never return.	Withdrawn. Almost completely. Did not want to socialize with anyone.	I was really angry. Like, why do people accept that behavior. Why aren't they livid and rat the loser out.	I'm not sure about new, but I believe this is unfortunately still too prevalent in the workforce today.		#NULL!														6	7	6	7	7	7	7	6	6	6	7	6	4	6	7	1	5	1	5	5	1	1	2	2	2
3213	53.55	When I was in school as an adult a woman was being sexually harassed by one of our teachers. She was afraid to go to the owner of the school because she had to get past this guy to graduate. I went instead for a different reason and also reported this happening. The owner just warned the teacher and he backed off until we were gone. He now runs the school.	1		I come into class in the morning and this teacher asks me to hug him and when I don't he says he's been humiliated. Then later he asks to touch my legs as I'm wearing sheer red stockings.	I just feel scared. This guy will have to pass me and I feel the pressure to get in.	I will always be wary as I move on into work in this specific industry and will be worried this will happen again and what will I do.	I was really angry because the owner did nothing. He passed it off as a cultural difference with the teaching being Korean, but he's been here 20 years.	I learned that it is very hard to get anyone to take accountability for anything.		#NULL!														5	5	7	1	7	7	1	7	5	7	5	7	5	7	6	5	3	4	5	4	4	5	1	5	2
1131	18.85	My sister told me about an experience she had on the train. She was on her way to work when a random man started whistling at her and saying inappropriate things. It definitely scared her and made her fearful. She doesn’t like to go on the train anymore because of this and chooses other routes of transportation.	1		I am on the train heading to work in the early morning. I am sitting down when a random man starts whistling and approaching me. He then says really inappropriate things to me and things that he would do to me.	Right after the harassment, I felt scared for my safety. My heart was racing really fast and I was breathing fast too. I felt like he was going to do something even worse to me.	The months after, I avoided the train as much as I could and tried to get to work by Uber or sharing a ride with coworkers. I also felt more fearful and cautious of people because of that experience.	I felt really upset knowing exactly what happened and recounting the event that my sister went through. I was also angry at the man for saying and doing something so disgusting. It really puts things into perspective recounting someone else’s sexual harassment experience.	I learned just how impactful a sexual harassment experience could be. It could negatively affect how you view people and to be more wary. I also learned what it’s like in the moment where you feel scared and fearful.		#NULL!														4	6	6	1	7	7	1	7	7	7	6	7	6	7	7	5	2	4	5	4	5	6	1	5	2
[truncated: 38 more columns]
