# Supplementary material for: Can Brief Empathy Training Increase Sexual Harassment Bystander Intervention Intentions?
Source: Behav Sci (Basel). 2026 Feb 4;16(2):227. doi: 10.3390/bs16020227 (PMC12938127; doi:10.3390/bs16020227)
Supplement: Supplementary file 1 [file behavsci-16-00227-s001.zip › Study 2 data.xlsx]

## Sheet: Study 2 data
Duration__in_seconds_	BIDR_01	BIDR_02	BIDR_03	BIDR_04	BIDR_05	BIDR_06	BIDR_07	BIDR_08	BIDR_09	BIDR_10	BIDR_11	BIDR_12	BIDR_13	BIDR_14	BIDR_15	BIDR_16	AttnChk	SHTrainQ1	SHTrainQ2	SHTrainQ3	SHTrainQ4	SHTrainQ5	SHTrainQ6	SHTrainQ7	Emp_Grieved	Emp_Moved	Emp_Shocked	Emp_Offended	Emp_Sympathetic	Emp_Compassionate	Emp_Irritated	Emp_Tenderhearted	Emp_Upset	Emp_Warm	Emp_Disturbed_	Emp_Softhearted	Emp_Distressed	Emp_Concerned_	Emp_Sad	NEMQ_1	NEMQ_2	NEMQ_3	NEMQ_4	NEMQ_5	NEMQ_6	NEMQ_7	NEMQ_8	NEMQ_9	PTSH_1
943	5	6	4	1	1	3	5	6	6	6	5	6	1	6	6	1	5	#NULL!	#NULL!	#NULL!	#NULL!	#NULL!	#NULL!	#NULL!	6	4	4	2	6	6	5	6	6	5	5	6	5	6	6	5	4	4	2	1	2	5	5	5	1
214	6	4	3	2	2	5	5	6	5	4	6	3	3	5	5	4	5	#NULL!	#NULL!	#NULL!	#NULL!	#NULL!	#NULL!	#NULL!	#NULL!	#NULL!	#NULL!	#NULL!	#NULL!	#NULL!	#NULL!	#NULL!	#NULL!	#NULL!	#NULL!	#NULL!	#NULL!	#NULL!	#NULL!	#NULL!	#NULL!	#NULL!	#NULL!	#NULL!	#NULL!	#NULL!	#NULL!	#NULL!	#NULL!
375	6	3	4	4	2	5	6	6	2	2	6	4	6	6	2	3	5	#NULL!	#NULL!	#NULL!	#NULL!	#NULL!	#NULL!	#NULL!	#NULL!	#NULL!	#NULL!	#NULL!	#NULL!	#NULL!	#NULL!	#NULL!	#NULL!	#NULL!	#NULL!	#NULL!	#NULL!	#NULL!	#NULL!	#NULL!	#NULL!	#NULL!	#NULL!	#NULL!	#NULL!	#NULL!	#NULL!	#NULL!	#NULL!
1025	6	2	6	3	1	4	5	5	5	3	6	5	1	6	5	5	5	#NULL!	#NULL!	#NULL!	#NULL!	#NULL!	#NULL!	#NULL!	#NULL!	#NULL!	#NULL!	#NULL!	#NULL!	#NULL!	#NULL!	#NULL!	#NULL!	#NULL!	#NULL!	#NULL!	#NULL!	#NULL!	#NULL!	#NULL!	#NULL!	#NULL!	#NULL!	#NULL!	#NULL!	#NULL!	#NULL!	#NULL!	#NULL!
879	1	6	1	4	5	6	5	6	5	1	2	1	6	6	6	1	5	#NULL!	#NULL!	#NULL!	#NULL!	#NULL!	#NULL!	#NULL!	#NULL!	#NULL!	#NULL!	#NULL!	#NULL!	#NULL!	#NULL!	#NULL!	#NULL!	#NULL!	#NULL!	#NULL!	#NULL!	#NULL!	#NULL!	#NULL!	#NULL!	#NULL!	#NULL!	#NULL!	#NULL!	#NULL!	#NULL!	#NULL!	#NULL!
1141	3	5	2	1	2	5	4	3	4	1	6	1	6	6	1	3	5	#NULL!	#NULL!	#NULL!	#NULL!	#NULL!	#NULL!	#NULL!	#NULL!	#NULL!	#NULL!	#NULL!	#NULL!	#NULL!	#NULL!	#NULL!	#NULL!	#NULL!	#NULL!	#NULL!	#NULL!	#NULL!	#NULL!	#NULL!	#NULL!	#NULL!	#NULL!	#NULL!	#NULL!	#NULL!	#NULL!	#NULL!	#NULL!
385	4	5	2	6	4	5	5	6	4	6	4	1	2	6	6	3	5	#NULL!	#NULL!	#NULL!	#NULL!	#NULL!	#NULL!	#NULL!	#NULL!	#NULL!	#NULL!	#NULL!	#NULL!	#NULL!	#NULL!	#NULL!	#NULL!	#NULL!	#NULL!	#NULL!	#NULL!	#NULL!	#NULL!	#NULL!	#NULL!	#NULL!	#NULL!	#NULL!	#NULL!	#NULL!	#NULL!	#NULL!	#NULL!
677	4	4	5	5	4	6	5	4	4	5	4	5	2	5	4	2	5	#NULL!	#NULL!	#NULL!	#NULL!	#NULL!	#NULL!	#NULL!	#NULL!	#NULL!	#NULL!	#NULL!	#NULL!	#NULL!	#NULL!	#NULL!	#NULL!	#NULL!	#NULL!	#NULL!	#NULL!	#NULL!	#NULL!	#NULL!	#NULL!	#NULL!	#NULL!	#NULL!	#NULL!	#NULL!	#NULL!	#NULL!	#NULL!
290	5	2	5	5	2	4	3	3	2	2	6	2	3	4	4	1	5	#NULL!	#NULL!	#NULL!	#NULL!	#NULL!	#NULL!	#NULL!	#NULL!	#NULL!	#NULL!	#NULL!	#NULL!	#NULL!	#NULL!	#NULL!	#NULL!	#NULL!	#NULL!	#NULL!	#NULL!	#NULL!	#NULL!	#NULL!	#NULL!	#NULL!	#NULL!	#NULL!	#NULL!	#NULL!	#NULL!	#NULL!	#NULL!
251	5	5	3	5	1	5	5	6	2	3	5	1	5	6	6	4	5	#NULL!	#NULL!	#NULL!	#NULL!	#NULL!	#NULL!	#NULL!	#NULL!	#NULL!	#NULL!	#NULL!	#NULL!	#NULL!	#NULL!	#NULL!	#NULL!	#NULL!	#NULL!	#NULL!	#NULL!	#NULL!	#NULL!	#NULL!	#NULL!	#NULL!	#NULL!	#NULL!	#NULL!	#NULL!	#NULL!	#NULL!	#NULL!
528	5	2	2	5	2	4	5	5	4	5	4	5	1	5	5	5	5	#NULL!	#NULL!	#NULL!	#NULL!	#NULL!	#NULL!	#NULL!	#NULL!	#NULL!	#NULL!	#NULL!	#NULL!	#NULL!	#NULL!	#NULL!	#NULL!	#NULL!	#NULL!	#NULL!	#NULL!	#NULL!	#NULL!	#NULL!	#NULL!	#NULL!	#NULL!	#NULL!	#NULL!	#NULL!	#NULL!	#NULL!	#NULL!
211	5	4	6	4	3	5	5	5	4	2	4	3	4	4	5	5	5	#NULL!	#NULL!	#NULL!	#NULL!	#NULL!	#NULL!	#NULL!	#NULL!	#NULL!	#NULL!	#NULL!	#NULL!	#NULL!	#NULL!	#NULL!	#NULL!	#NULL!	#NULL!	#NULL!	#NULL!	#NULL!	#NULL!	#NULL!	#NULL!	#NULL!	#NULL!	#NULL!	#NULL!	#NULL!	#NULL!	#NULL!	#NULL!
725	5	5	5	5	1	5	5	5	5	4	2	6	1	6	6	6	5	#NULL!	#NULL!	#NULL!	#NULL!	#NULL!	#NULL!	#NULL!	#NULL!	#NULL!	#NULL!	#NULL!	#NULL!	#NULL!	#NULL!	#NULL!	#NULL!	#NULL!	#NULL!	#NULL!	#NULL!	#NULL!	#NULL!	#NULL!	#NULL!	#NULL!	#NULL!	#NULL!	#NULL!	#NULL!	#NULL!	#NULL!	#NULL!
217	5	5	2	3	2	3	4	4	4	2	5	3	5	5	4	2	5	#NULL!	#NULL!	#NULL!	#NULL!	#NULL!	#NULL!	#NULL!	#NULL!	#NULL!	#NULL!	#NULL!	#NULL!	#NULL!	#NULL!	#NULL!	#NULL!	#NULL!	#NULL!	#NULL!	#NULL!	#NULL!	#NULL!	#NULL!	#NULL!	#NULL!	#NULL!	#NULL!	#NULL!	#NULL!	#NULL!	#NULL!	#NULL!
7470	5	2	2	2	1	2	4	5	5	2	2	4	1	5	6	4	5	#NULL!	#NULL!	#NULL!	#NULL!	#NULL!	#NULL!	#NULL!	#NULL!	#NULL!	#NULL!	#NULL!	#NULL!	#NULL!	#NULL!	#NULL!	#NULL!	#NULL!	#NULL!	#NULL!	#NULL!	#NULL!	#NULL!	#NULL!	#NULL!	#NULL!	#NULL!	#NULL!	#NULL!	#NULL!	#NULL!	#NULL!	#NULL!
203	5	4	4	4	3	4	5	4	4	5	3	5	5	5	4	4	5	#NULL!	#NULL!	#NULL!	#NULL!	#NULL!	#NULL!	#NULL!	#NULL!	#NULL!	#NULL!	#NULL!	#NULL!	#NULL!	#NULL!	#NULL!	#NULL!	#NULL!	#NULL!	#NULL!	#NULL!	#NULL!	#NULL!	#NULL!	#NULL!	#NULL!	#NULL!	#NULL!	#NULL!	#NULL!	#NULL!	#NULL!	#NULL!
24826	4	3	5	2	3	5	5	5	5	5	6	5	2	5	6	3	5	3	4	2	#NULL!	#NULL!	#NULL!	#NULL!	#NULL!	#NULL!	#NULL!	#NULL!	#NULL!	#NULL!	#NULL!	#NULL!	#NULL!	#NULL!	#NULL!	#NULL!	#NULL!	#NULL!	#NULL!	#NULL!	#NULL!	#NULL!	#NULL!	#NULL!	#NULL!	#NULL!	#NULL!	#NULL!	#NULL!
265	4	4	4	5	3	5	4	3	4	4	5	4	4	4	4	2	4	#NULL!	#NULL!	#NULL!	#NULL!	#NULL!	#NULL!	#NULL!	5	5	5	5	5	5	4	5	5	4	4	5	4	5	5	1	1	1	1	1	1	1	3	3	1
430	5	5	4	5	3	4	3	4	4	3	4	4	6	4	2	5	4	#NULL!	#NULL!	#NULL!	#NULL!	#NULL!	#NULL!	#NULL!	7	6	6	6	6	6	7	6	6	7	7	6	7	6	6	4	3	4	4	4	4	5	3	5	3
1397	1	3	4	4	2	4	3	6	4	3	1	5	6	4	1	6	5	#NULL!	#NULL!	#NULL!	#NULL!	#NULL!	#NULL!	#NULL!	1	1	7	1	4	7	7	4	7	1	7	4	1	7	7	1	1	2	1	2	1	5	5	5	1
1069	1	5	2	5	2	5	3	4	5	2	6	4	1	2	5	1	5	#NULL!	#NULL!	#NULL!	#NULL!	#NULL!	#NULL!	#NULL!	5	5	2	1	7	7	1	7	6	7	1	7	5	7	6	4	4	4	3	4	4	4	5	5	4
2401	1	5	1	5	1	4	5	5	4	4	1	6	1	6	5	5	5	#NULL!	#NULL!	#NULL!	#NULL!	#NULL!	#NULL!	#NULL!	6	6	5	4	7	7	7	6	5	1	6	6	5	6	6	3	2	2	2	1	2	5	4	5	1
1986	1	2	5	2	1	3	3	2	5	4	2	4	3	5	6	4	5	#NULL!	#NULL!	#NULL!	#NULL!	#NULL!	#NULL!	#NULL!	1	5	3	4	6	5	2	5	6	5	5	5	5	5	5	3	4	4	3	3	3	3	3	3	4
406	2	1	2	2	1	2	2	4	5	5	3	6	3	6	6	6	5	#NULL!	#NULL!	#NULL!	#NULL!	#NULL!	#NULL!	#NULL!	4	4	3	1	6	6	1	5	3	6	2	5	5	6	5	2	1	2	1	1	1	3	4	3	1
1619	2	2	3	5	1	5	3	5	5	5	5	5	1	6	5	6	5	#NULL!	#NULL!	#NULL!	#NULL!	#NULL!	#NULL!	#NULL!	4	5	3	4	6	6	4	4	4	6	4	6	4	6	5	1	1	1	2	1	2	3	3	4	1
543	2	2	2	2	2	5	5	6	4	4	5	5	2	6	6	2	5	#NULL!	#NULL!	#NULL!	#NULL!	#NULL!	#NULL!	#NULL!	1	1	1	4	7	6	1	6	6	4	1	6	4	6	6	3	3	3	3	1	1	5	5	5	5
837	2	4	1	5	3	6	3	6	2	1	6	1	6	4	1	4	5	#NULL!	#NULL!	#NULL!	#NULL!	#NULL!	#NULL!	#NULL!	7	7	7	7	7	7	7	7	7	7	7	7	7	7	7	1	1	3	3	1	2	3	5	5	3
317	2	5	5	5	3	5	5	6	5	2	6	5	4	2	4	2	5	#NULL!	#NULL!	#NULL!	#NULL!	#NULL!	#NULL!	#NULL!	7	5	6	1	7	7	4	7	6	7	7	7	2	7	7	2	2	2	3	2	2	2	2	2	3
801	2	3	2	2	2	3	4	5	4	3	6	3	3	2	4	4	5	#NULL!	#NULL!	#NULL!	#NULL!	#NULL!	#NULL!	#NULL!	3	6	4	5	6	6	5	5	5	5	4	5	3	6	4	2	2	2	1	1	2	3	4	4	2
742	2	2	4	2	1	2	4	5	6	4	5	5	2	6	6	6	5	#NULL!	#NULL!	#NULL!	#NULL!	#NULL!	#NULL!	#NULL!	7	6	4	1	7	6	1	5	5	5	4	5	5	7	6	5	5	5	4	5	5	5	5	5	4
2060	2	5	4	6	2	6	3	6	1	1	4	1	3	6	6	4	5	#NULL!	#NULL!	#NULL!	#NULL!	#NULL!	#NULL!	#NULL!	5	5	3	7	6	6	6	5	6	5	6	6	4	7	6	3	3	3	4	2	2	4	4	4	2
340	2	1	1	1	1	1	1	1	6	2	5	6	4	6	1	6	5	#NULL!	#NULL!	#NULL!	#NULL!	#NULL!	#NULL!	#NULL!	5	6	1	1	6	6	1	6	6	6	6	6	6	6	6	4	4	4	4	4	4	4	4	4	4
1189	3	3	4	4	3	4	3	3	5	1	3	6	3	6	4	3	5	#NULL!	#NULL!	#NULL!	#NULL!	#NULL!	#NULL!	#NULL!	4	5	3	5	5	6	5	5	6	4	5	3	5	5	4	1	2	2	1	1	1	2	2	2	2
1065	3	1	3	2	1	3	2	3	5	5	3	4	1	6	5	6	5	#NULL!	#NULL!	#NULL!	#NULL!	#NULL!	#NULL!	#NULL!	6	6	6	2	7	7	5	7	5	6	5	6	6	7	5	3	3	3	4	4	4	4	4	5	3
441	3	5	1	5	1	4	4	4	6	4	5	2	2	6	2	4	5	#NULL!	#NULL!	#NULL!	#NULL!	#NULL!	#NULL!	#NULL!	6	6	5	1	7	7	1	7	6	7	5	7	6	6	6	5	3	3	3	3	3	4	5	5	3
1174	3	3	3	5	3	4	4	3	3	4	4	4	3	4	4	4	5	#NULL!	#NULL!	#NULL!	#NULL!	#NULL!	#NULL!	#NULL!	4	4	3	2	6	6	3	6	4	2	4	4	5	6	6	4	3	3	2	2	2	4	4	4	3
629	3	2	3	1	2	5	5	6	5	1	5	5	2	5	6	2	5	#NULL!	#NULL!	#NULL!	#NULL!	#NULL!	#NULL!	#NULL!	4	2	6	4	6	7	2	6	6	6	6	6	2	4	6	3	2	2	1	2	1	5	4	5	4
2106	3	5	2	3	2	3	4	4	4	4	6	5	5	3	2	2	5	#NULL!	#NULL!	#NULL!	#NULL!	#NULL!	#NULL!	#NULL!	4	5	3	1	7	6	2	7	2	6	5	6	6	7	6	5	4	4	4	4	4	5	4	5	4
422	3	2	2	5	3	5	3	6	2	2	5	2	1	6	2	2	5	#NULL!	#NULL!	#NULL!	#NULL!	#NULL!	#NULL!	#NULL!	1	5	3	1	5	7	6	6	2	5	1	6	1	6	1	2	1	2	1	1	1	4	4	5	1
452	4	3	1	2	2	2	2	2	6	6	5	5	1	5	6	6	5	#NULL!	#NULL!	#NULL!	#NULL!	#NULL!	#NULL!	#NULL!	6	6	6	1	6	7	1	6	1	6	5	6	4	7	6	2	2	2	2	1	3	5	4	5	1
435	4	4	3	4	2	6	5	5	3	4	3	4	3	5	4	3	5	#NULL!	#NULL!	#NULL!	#NULL!	#NULL!	#NULL!	#NULL!	6	4	7	7	6	6	7	4	7	3	7	4	6	6	6	1	1	1	2	1	1	2	2	2	1
484	4	3	4	4	3	5	4	4	3	3	4	4	3	4	4	3	5	#NULL!	#NULL!	#NULL!	#NULL!	#NULL!	#NULL!	#NULL!	5	4	4	5	5	5	5	4	5	3	5	3	5	5	5	2	2	4	3	2	2	4	4	4	3
573	4	4	3	4	3	6	4	5	6	1	6	5	5	6	1	1	5	#NULL!	#NULL!	#NULL!	#NULL!	#NULL!	#NULL!	#NULL!	6	2	6	1	6	7	1	6	6	6	4	6	7	6	6	5	4	5	5	4	2	5	5	4	2
452	4	3	4	3	3	4	4	4	4	4	3	3	3	4	4	3	5	#NULL!	#NULL!	#NULL!	#NULL!	#NULL!	#NULL!	#NULL!	4	4	5	4	5	5	4	4	6	4	5	5	4	5	5	2	2	2	1	1	1	3	3	3	1
260	4	4	4	4	3	4	5	3	4	3	4	3	4	4	4	3	5	#NULL!	#NULL!	#NULL!	#NULL!	#NULL!	#NULL!	#NULL!	3	4	4	4	5	5	3	3	4	5	3	5	5	4	5	3	3	3	2	2	2	3	3	3	3
1059	4	5	4	3	2	5	4	5	5	3	1	2	6	5	4	4	5	#NULL!	#NULL!	#NULL!	#NULL!	#NULL!	#NULL!	#NULL!	3	4	6	1	6	5	2	5	2	2	6	5	3	5	5	1	1	1	2	1	1	3	4	3	1
363	4	3	4	4	3	5	5	5	4	3	5	4	3	4	5	3	5	#NULL!	#NULL!	#NULL!	#NULL!	#NULL!	#NULL!	#NULL!	7	6	4	4	7	7	5	7	7	6	5	6	5	6	6	2	1	2	1	3	2	3	5	5	1
433	4	4	3	5	3	5	3	3	5	5	4	5	4	5	6	5	5	#NULL!	#NULL!	#NULL!	#NULL!	#NULL!	#NULL!	#NULL!	5	4	5	2	7	6	1	5	5	6	4	6	5	6	5	2	2	3	2	2	1	4	5	5	2
478	4	4	2	4	2	5	4	5	5	5	4	4	3	6	4	4	5	#NULL!	#NULL!	#NULL!	#NULL!	#NULL!	#NULL!	#NULL!	4	4	5	2	6	6	2	4	2	6	2	6	2	6	5	2	1	2	3	1	2	4	5	4	1
558	4	5	1	4	3	5	2	5	3	4	3	4	4	2	5	4	5	#NULL!	#NULL!	#NULL!	#NULL!	#NULL!	#NULL!	#NULL!	4	5	5	2	6	5	2	5	2	4	6	5	4	4	1	1	4	3	2	4	2	4	2	3	3
1604	4	5	2	2	1	6	6	4	5	6	5	6	1	6	6	5	5	#NULL!	#NULL!	#NULL!	#NULL!	#NULL!	#NULL!	#NULL!	2	5	1	1	6	6	3	6	1	6	1	6	1	5	5	1	2	3	1	1	3	4	4	4	2
544	4	5	3	4	2	6	5	5	2	3	6	2	5	4	2	4	5	#NULL!	#NULL!	#NULL!	#NULL!	#NULL!	#NULL!	#NULL!	6	5	5	2	7	6	2	7	2	5	5	6	4	6	5	2	2	4	4	2	2	4	5	5	4
924	4	5	4	4	1	5	3	5	5	6	5	6	1	6	6	4	5	#NULL!	#NULL!	#NULL!	#NULL!	#NULL!	#NULL!	#NULL!	3	3	2	1	5	6	1	5	4	5	3	5	3	4	3	4	5	3	2	3	5	2	4	4	4
564	4	4	1	3	1	2	5	1	5	2	5	4	3	6	6	2	5	#NULL!	#NULL!	#NULL!	#NULL!	#NULL!	#NULL!	#NULL!	7	7	7	1	7	7	1	5	2	6	6	6	6	6	6	5	4	5	3	4	4	5	5	5	5
439	4	6	5	6	1	6	6	6	1	6	5	6	1	6	6	2	5	#NULL!	#NULL!	#NULL!	#NULL!	#NULL!	#NULL!	#NULL!	1	1	4	1	7	7	4	6	4	7	1	7	1	7	6	2	2	2	1	1	1	3	5	4	1
566	4	4	3	5	5	5	5	5	4	2	5	1	6	6	5	1	5	#NULL!	#NULL!	#NULL!	#NULL!	#NULL!	#NULL!	#NULL!	5	5	5	6	6	6	1	6	5	6	3	6	3	6	7	2	2	2	1	1	1	5	5	5	1
2057	4	2	3	3	1	3	3	4	3	4	4	2	3	4	5	5	5	#NULL!	#NULL!	#NULL!	#NULL!	#NULL!	#NULL!	#NULL!	5	6	4	1	7	7	1	7	6	6	6	7	5	7	6	4	4	4	3	3	3	5	5	5	4
606	4	1	3	3	1	1	2	4	5	2	4	6	1	6	1	6	5	#NULL!	#NULL!	#NULL!	#NULL!	#NULL!	#NULL!	#NULL!	6	6	6	6	6	6	6	6	6	6	6	6	6	6	6	4	4	4	3	4	4	4	4	4	4
1733	4	3	2	5	2	4	4	6	2	4	5	4	3	5	6	4	5	#NULL!	#NULL!	#NULL!	#NULL!	#NULL!	#NULL!	#NULL!	2	2	5	4	7	7	3	7	7	6	4	7	4	6	6	3	2	3	2	2	3	5	5	5	4
889	4	2	2	6	3	5	4	6	4	4	5	3	3	5	4	1	5	#NULL!	#NULL!	#NULL!	#NULL!	#NULL!	#NULL!	#NULL!	5	2	5	2	5	6	1	5	1	4	4	6	4	3	5	2	4	4	3	2	2	4	3	4	2
406	4	5	4	1	3	5	5	6	4	4	5	4	6	6	6	5	5	#NULL!	#NULL!	#NULL!	#NULL!	#NULL!	#NULL!	#NULL!	5	5	6	4	7	7	1	6	7	4	5	5	6	7	6	3	3	3	3	2	2	5	5	5	2
454	4	4	5	4	4	5	5	4	3	3	5	3	3	1	5	3	5	#NULL!	#NULL!	#NULL!	#NULL!	#NULL!	#NULL!	#NULL!	6	4	6	6	6	6	6	6	6	1	6	6	6	6	6	1	1	1	1	1	1	4	4	4	1
1357	4	4	5	4	3	5	5	4	5	4	6	4	3	5	5	2	5	#NULL!	#NULL!	#NULL!	#NULL!	#NULL!	#NULL!	#NULL!	6	2	5	5	6	5	5	5	4	5	6	4	6	5	7	2	1	3	2	2	4	3	3	4	3
1486	4	3	2	5	1	5	4	3	4	4	5	6	1	6	6	6	5	#NULL!	#NULL!	#NULL!	#NULL!	#NULL!	#NULL!	#NULL!	3	5	5	5	7	6	5	5	4	6	4	5	4	5	5	3	3	3	3	2	2	4	4	4	3
1259	4	2	3	2	1	4	4	5	4	2	5	3	5	6	4	4	5	#NULL!	#NULL!	#NULL!	#NULL!	#NULL!	#NULL!	#NULL!	5	6	6	5	6	6	5	7	5	6	6	7	5	6	6	2	1	2	2	2	2	5	3	4	2
673	4	5	2	4	3	6	3	6	5	5	4	4	3	6	5	5	5	#NULL!	#NULL!	#NULL!	#NULL!	#NULL!	#NULL!	#NULL!	6	6	2	3	6	7	1	6	5	4	6	6	5	6	7	5	2	2	1	1	3	#NULL!	5	2	4
909	4	2	3	1	1	3	4	3	5	5	3	5	4	6	5	4	5	#NULL!	#NULL!	#NULL!	#NULL!	#NULL!	#NULL!	#NULL!	7	6	6	5	7	6	1	6	7	1	6	6	6	6	7	4	4	5	3	4	4	5	4	4	4
1013	4	2	4	2	2	4	5	5	6	5	5	6	1	6	6	4	5	#NULL!	#NULL!	#NULL!	#NULL!	#NULL!	#NULL!	#NULL!	5	6	5	2	7	6	2	6	2	6	2	6	4	6	6	5	5	5	4	5	5	5	4	4	5
1722	4	4	5	2	5	4	5	6	2	1	5	4	4	4	1	4	5	#NULL!	#NULL!	#NULL!	#NULL!	#NULL!	#NULL!	#NULL!	4	4	6	4	7	7	1	7	6	4	6	6	4	7	7	5	5	5	5	5	5	5	5	5	5
963	4	5	4	4	4	5	5	4	4	4	3	4	2	4	4	3	5	#NULL!	#NULL!	#NULL!	#NULL!	#NULL!	#NULL!	#NULL!	6	6	6	2	7	7	1	6	1	7	1	7	5	7	6	4	3	3	3	4	3	3	4	3	2
514	4	2	2	5	2	5	3	6	6	2	4	5	1	6	6	4	5	#NULL!	#NULL!	#NULL!	#NULL!	#NULL!	#NULL!	#NULL!	7	7	5	1	7	7	1	7	7	6	7	7	6	7	7	3	2	2	3	4	3	5	5	5	4
435	4	3	5	4	2	6	6	5	6	5	4	5	6	5	6	5	5	#NULL!	#NULL!	#NULL!	#NULL!	#NULL!	#NULL!	#NULL!	7	5	4	1	6	6	7	5	6	1	5	5	7	6	6	2	1	2	2	1	1	3	3	2	3
1519	4	2	6	5	1	5	5	5	5	2	5	5	5	6	3	1	5	#NULL!	#NULL!	#NULL!	#NULL!	#NULL!	#NULL!	#NULL!	6	6	6	1	7	7	7	5	7	3	7	7	6	7	7	5	5	5	5	5	5	5	5	5	4
3292	4	5	4	5	1	6	4	4	4	5	4	5	6	4	5	6	5	#NULL!	#NULL!	#NULL!	#NULL!	#NULL!	#NULL!	#NULL!	6	7	7	6	7	7	6	6	6	2	6	7	6	6	7	5	4	4	5	5	4	5	5	5	5
4654	4	4	4	3	2	5	4	5	4	4	5	4	4	6	5	2	5	#NULL!	#NULL!	#NULL!	#NULL!	#NULL!	#NULL!	#NULL!	4	5	4	4	5	4	4	4	5	3	5	4	5	5	5	4	4	4	2	4	3	4	4	4	3
1083	4	6	5	3	6	5	5	2	2	1	4	2	3	5	1	1	5	#NULL!	#NULL!	#NULL!	#NULL!	#NULL!	#NULL!	#NULL!	5	5	2	6	5	2	6	3	7	2	5	2	6	6	6	5	4	4	1	2	4	4	5	4	1
535	4	5	3	5	3	5	5	5	3	1	6	1	1	6	6	3	5	#NULL!	#NULL!	#NULL!	#NULL!	#NULL!	#NULL!	#NULL!	5	5	5	1	6	6	1	5	5	5	3	5	5	5	5	2	2	2	3	2	2	3	3	3	2
371	4	2	1	1	1	2	2	5	4	1	2	1	2	5	2	2	5	#NULL!	#NULL!	#NULL!	#NULL!	#NULL!	#NULL!	#NULL!	7	7	7	7	7	7	7	7	7	7	7	7	7	7	7	4	4	4	4	4	4	4	4	4	4
394	4	3	3	5	1	1	3	4	6	6	1	6	1	5	6	6	5	#NULL!	#NULL!	#NULL!	#NULL!	#NULL!	#NULL!	#NULL!	7	7	5	7	7	7	1	7	7	5	7	7	7	7	7	5	5	5	4	5	5	5	5	5	5
1962	4	5	3	6	5	6	5	6	1	1	6	1	4	4	2	1	5	#NULL!	#NULL!	#NULL!	#NULL!	#NULL!	#NULL!	#NULL!	5	2	2	2	5	5	6	4	5	1	4	5	4	5	3	3	4	4	4	3	3	3	4	4	3
1293	4	6	4	4	4	5	5	5	3	2	6	4	5	5	6	3	5	#NULL!	#NULL!	#NULL!	#NULL!	#NULL!	#NULL!	#NULL!	2	4	2	1	6	5	1	5	2	2	1	3	1	4	2	3	2	3	2	2	2	3	4	4	1
2077	4	5	3	6	3	5	5	5	4	2	4	4	4	4	6	4	5	#NULL!	#NULL!	#NULL!	#NULL!	#NULL!	#NULL!	#NULL!	4	4	7	1	7	7	1	4	2	5	2	4	4	7	2	5	5	5	3	3	5	5	5	5	4
4305	4	2	1	4	1	2	5	5	4	5	3	6	1	6	5	5	5	#NULL!	#NULL!	#NULL!	#NULL!	#NULL!	#NULL!	#NULL!	4	5	2	2	5	5	3	5	4	4	5	5	4	6	5	3	3	3	3	3	2	3	3	3	4
568	4	3	3	4	1	4	5	5	2	3	6	4	5	2	6	2	5	#NULL!	#NULL!	#NULL!	#NULL!	#NULL!	#NULL!	#NULL!	2	3	1	1	7	7	1	7	1	5	4	6	4	7	6	3	3	4	2	4	3	5	5	5	4
420	4	4	3	2	1	3	4	2	4	1	6	5	2	6	6	5	5	#NULL!	#NULL!	#NULL!	#NULL!	#NULL!	#NULL!	#NULL!	6	5	6	2	7	6	6	6	6	6	6	6	6	7	7	2	2	4	2	2	1	5	5	5	1
358	4	2	1	6	1	5	6	6	6	6	6	6	1	6	6	6	5	#NULL!	#NULL!	#NULL!	#NULL!	#NULL!	#NULL!	#NULL!	6	7	5	7	7	7	1	7	6	6	5	7	6	7	7	2	2	3	1	1	1	5	5	5	1
817	4	3	3	3	2	4	3	4	5	4	3	4	2	5	5	3	5	#NULL!	#NULL!	#NULL!	#NULL!	#NULL!	#NULL!	#NULL!	4	5	4	3	6	6	3	5	4	5	3	5	4	5	6	4	3	3	3	3	4	4	4	4	3
1069	4	5	4	5	3	5	5	4	2	3	5	2	2	3	1	1	5	#NULL!	#NULL!	#NULL!	#NULL!	#NULL!	#NULL!	#NULL!	3	3	2	1	6	6	1	5	2	5	4	6	1	5	5	2	2	2	1	2	1	3	3	3	2
412	4	3	3	3	1	6	4	5	5	5	3	5	2	6	1	3	5	#NULL!	#NULL!	#NULL!	#NULL!	#NULL!	#NULL!	#NULL!	2	3	1	1	5	5	3	4	1	4	6	4	2	4	3	1	1	2	1	1	1	2	2	2	2
278	4	5	3	6	5	6	6	5	5	4	5	1	3	6	5	1	5	#NULL!	#NULL!	#NULL!	#NULL!	#NULL!	#NULL!	#NULL!	5	6	1	1	6	6	1	6	1	5	1	6	4	5	1	2	3	3	2	2	2	4	4	4	2
1002	4	4	4	5	2	5	5	2	5	4	3	4	2	5	5	5	5	#NULL!	#NULL!	#NULL!	#NULL!	#NULL!	#NULL!	#NULL!	5	6	6	5	6	6	2	6	5	3	6	6	6	6	7	5	4	4	4	4	4	5	4	5	3
514	4	4	2	4	1	5	4	3	6	6	6	6	1	6	1	5	5	#NULL!	#NULL!	#NULL!	#NULL!	#NULL!	#NULL!	#NULL!	6	6	6	1	6	6	1	5	7	4	5	6	4	6	7	2	1	2	1	1	2	4	4	3	1
3189	4	6	4	5	2	6	5	5	6	5	4	5	1	6	4	5	5	#NULL!	#NULL!	#NULL!	#NULL!	#NULL!	#NULL!	#NULL!	5	5	6	6	6	6	6	6	7	5	7	6	5	6	6	2	2	3	1	1	1	3	3	3	1
899	4	6	1	6	6	5	6	6	1	5	3	1	6	6	2	4	5	#NULL!	#NULL!	#NULL!	#NULL!	#NULL!	#NULL!	#NULL!	1	1	1	1	7	7	1	6	1	7	1	6	1	7	6	3	3	4	2	3	2	5	5	5	3
466	4	4	2	4	2	1	4	2	3	5	3	2	1	4	5	5	5	#NULL!	#NULL!	#NULL!	#NULL!	#NULL!	#NULL!	#NULL!	5	5	4	4	5	7	5	5	4	4	5	6	5	6	5	4	4	2	3	4	3	2	4	2	5
403	5	6	2	3	1	6	6	5	4	2	2	3	2	6	6	2	5	#NULL!	#NULL!	#NULL!	#NULL!	#NULL!	#NULL!	#NULL!	5	2	6	2	6	6	1	6	3	6	1	6	2	5	5	3	2	3	2	1	2	3	3	3	3
1090	5	3	3	1	1	5	6	5	5	5	5	4	1	6	6	2	5	#NULL!	#NULL!	#NULL!	#NULL!	#NULL!	#NULL!	#NULL!	5	3	1	1	7	7	1	6	3	5	5	6	5	6	2	3	2	4	3	2	3	4	5	5	3
621	5	4	2	3	1	4	6	5	1	1	2	1	5	6	1	6	5	#NULL!	#NULL!	#NULL!	#NULL!	#NULL!	#NULL!	#NULL!	4	4	4	4	4	4	4	4	4	4	4	4	4	4	4	3	3	3	3	3	3	3	3	3	3
792	5	1	5	1	1	1	1	6	4	4	6	4	3	2	6	5	5	#NULL!	#NULL!	#NULL!	#NULL!	#NULL!	#NULL!	#NULL!	7	6	7	2	7	7	1	7	2	7	5	7	6	7	7	5	5	5	4	5	5	5	5	5	5
981	5	4	5	2	4	5	5	3	1	1	5	2	6	3	1	1	5	#NULL!	#NULL!	#NULL!	#NULL!	#NULL!	#NULL!	#NULL!	4	4	3	5	6	6	4	6	5	6	3	6	3	6	5	2	2	2	2	2	2	4	4	4	2
471	5	5	5	2	1	5	2	6	4	2	5	5	2	6	6	4	5	#NULL!	#NULL!	#NULL!	#NULL!	#NULL!	#NULL!	#NULL!	6	7	6	7	7	7	6	6	7	6	6	7	6	7	6	3	3	3	4	2	2	5	5	5	1
589	5	5	5	4	2	5	5	4	4	2	5	4	1	4	5	2	5	#NULL!	#NULL!	#NULL!	#NULL!	#NULL!	#NULL!	#NULL!	6	6	6	6	6	6	6	6	6	6	6	6	6	6	6	4	3	3	3	3	2	5	5	5	3
1451	5	5	3	5	3	5	5	5	4	4	4	3	3	5	3	3	5	#NULL!	#NULL!	#NULL!	#NULL!	#NULL!	#NULL!	#NULL!	5	6	4	3	6	6	2	5	3	6	6	6	6	6	6	3	3	3	3	3	3	3	3	3	3
1248	5	5	3	3	1	3	5	4	4	2	5	4	5	3	6	4	5	#NULL!	#NULL!	#NULL!	#NULL!	#NULL!	#NULL!	#NULL!	6	5	5	2	7	6	2	4	6	4	6	4	6	6	6	3	3	3	3	3	3	4	4	4	3
2586	5	6	3	3	3	4	6	2	4	4	5	4	1	2	5	1	5	#NULL!	#NULL!	#NULL!	#NULL!	#NULL!	#NULL!	#NULL!	7	7	7	7	7	7	7	7	7	4	7	7	5	7	7	4	5	5	5	5	5	5	5	5	2
2867	5	6	3	6	5	4	4	3	3	2	6	2	5	4	2	4	5	#NULL!	#NULL!	#NULL!	#NULL!	#NULL!	#NULL!	#NULL!	5	5	5	5	5	5	5	5	5	5	5	5	5	5	5	4	4	3	3	4	3	4	4	3	4
1047	5	2	5	2	1	5	2	5	4	5	5	5	1	6	4	4	5	#NULL!	#NULL!	#NULL!	#NULL!	#NULL!	#NULL!	#NULL!	6	4	4	6	6	7	2	6	1	6	3	6	6	7	6	3	3	2	3	1	3	4	4	5	1
1166	5	4	2	6	1	4	4	5	6	5	6	6	6	6	1	4	5	#NULL!	#NULL!	#NULL!	#NULL!	#NULL!	#NULL!	#NULL!	2	7	5	2	5	7	2	5	5	5	3	5	5	7	7	5	5	5	3	3	5	5	5	5	5
960	5	3	3	1	1	6	6	5	6	5	6	5	1	6	1	4	5	#NULL!	#NULL!	#NULL!	#NULL!	#NULL!	#NULL!	#NULL!	6	6	6	1	6	6	6	6	7	1	6	6	6	6	6	1	1	1	1	1	1	5	5	5	1
1505	5	2	5	1	3	3	6	5	5	2	6	4	6	4	4	2	5	#NULL!	#NULL!	#NULL!	#NULL!	#NULL!	#NULL!	#NULL!	7	7	5	2	7	6	1	7	7	6	5	7	6	7	7	2	2	3	2	2	2	5	5	5	4
287	5	2	6	5	1	1	4	4	5	5	2	3	2	4	6	6	5	#NULL!	#NULL!	#NULL!	#NULL!	#NULL!	#NULL!	#NULL!	5	5	6	1	7	7	1	5	5	4	5	5	2	6	5	5	5	5	5	5	5	4	5	5	5
315	5	3	1	1	1	1	1	6	6	5	1	6	1	6	6	6	5	#NULL!	#NULL!	#NULL!	#NULL!	#NULL!	#NULL!	#NULL!	7	4	4	1	7	7	1	7	7	7	1	7	7	7	7	5	5	5	5	5	5	5	5	5	5
1090	5	2	6	5	1	6	6	6	5	5	2	6	1	6	6	3	5	#NULL!	#NULL!	#NULL!	#NULL!	#NULL!	#NULL!	#NULL!	6	6	5	1	6	6	2	6	5	6	4	7	4	6	7	3	2	2	4	2	2	4	5	5	2
420	5	3	4	4	3	5	5	5	6	2	3	5	2	6	6	4	5	#NULL!	#NULL!	#NULL!	#NULL!	#NULL!	#NULL!	#NULL!	1	5	3	4	6	6	2	4	6	4	4	5	6	6	5	3	2	4	2	2	2	4	5	5	4
1360	5	6	6	4	3	6	5	6	5	5	5	5	2	6	6	4	5	#NULL!	#NULL!	#NULL!	#NULL!	#NULL!	#NULL!	#NULL!	1	7	6	7	7	7	7	5	5	4	7	7	6	6	5	5	4	4	4	4	4	5	5	5	5
722	5	3	4	4	1	3	5	4	5	4	5	1	6	5	6	4	5	#NULL!	#NULL!	#NULL!	#NULL!	#NULL!	#NULL!	#NULL!	5	4	5	1	7	6	4	4	6	2	5	6	4	7	6	4	4	3	2	1	2	2	4	4	1
930	5	3	3	4	3	4	5	5	5	1	4	4	5	4	6	6	5	#NULL!	#NULL!	#NULL!	#NULL!	#NULL!	#NULL!	#NULL!	5	7	2	2	7	7	1	7	7	2	6	7	5	7	6	4	4	4	4	4	4	4	4	4	5
574	5	2	5	6	2	5	6	6	6	6	2	6	2	6	6	5	5	#NULL!	#NULL!	#NULL!	#NULL!	#NULL!	#NULL!	#NULL!	1	2	2	2	5	5	2	5	2	5	2	5	2	5	5	2	2	2	1	1	2	3	3	3	2
2827	5	2	1	1	1	6	3	5	5	6	5	4	2	4	4	4	5	#NULL!	#NULL!	#NULL!	#NULL!	#NULL!	#NULL!	#NULL!	1	1	4	1	7	7	1	1	1	1	5	7	1	6	5	4	4	2	2	2	2	4	4	4	4
503	5	4	3	3	1	5	5	4	5	2	5	5	3	5	5	1	5	#NULL!	#NULL!	#NULL!	#NULL!	#NULL!	#NULL!	#NULL!	6	4	4	2	7	7	2	6	6	6	4	5	6	7	6	2	2	3	2	2	2	4	4	4	3
806	5	3	3	4	3	5	5	5	1	3	5	2	2	6	2	2	5	#NULL!	#NULL!	#NULL!	#NULL!	#NULL!	#NULL!	#NULL!	5	4	3	2	6	6	6	5	7	6	5	7	5	7	5	4	4	4	2	3	4	4	4	4	4
922	5	5	4	5	4	4	6	4	5	6	4	5	4	5	5	5	5	#NULL!	#NULL!	#NULL!	#NULL!	#NULL!	#NULL!	#NULL!	5	4	3	3	6	5	3	5	2	6	3	6	2	6	3	4	3	3	2	1	4	4	1	3	5
661	5	6	4	2	3	5	4	4	4	6	5	5	5	5	5	4	5	#NULL!	#NULL!	#NULL!	#NULL!	#NULL!	#NULL!	#NULL!	6	7	6	7	5	4	5	3	7	2	6	6	6	5	6	3	3	3	3	2	2	4	4	4	3
899	5	4	3	4	3	4	4	5	5	3	5	4	1	2	6	3	5	#NULL!	#NULL!	#NULL!	#NULL!	#NULL!	#NULL!	#NULL!	6	5	4	6	6	6	1	4	1	4	5	5	1	5	5	3	2	3	2	1	1	4	3	4	3
2382	5	3	4	2	3	5	6	3	3	4	1	5	1	6	5	6	5	#NULL!	#NULL!	#NULL!	#NULL!	#NULL!	#NULL!	#NULL!	5	6	3	5	7	7	7	6	7	6	6	7	5	7	7	5	4	5	4	4	4	5	5	5	5
973	5	6	5	2	3	5	5	6	4	1	6	4	6	5	5	2	5	#NULL!	#NULL!	#NULL!	#NULL!	#NULL!	#NULL!	#NULL!	6	4	7	3	6	6	5	5	7	5	7	6	5	4	6	4	5	5	4	4	4	4	5	5	5
824	5	5	2	2	2	4	5	4	4	2	5	4	2	5	1	4	5	#NULL!	#NULL!	#NULL!	#NULL!	#NULL!	#NULL!	#NULL!	4	4	4	4	5	5	5	4	4	4	4	4	4	4	3	3	3	4	2	3	4	4	4	4	3
877	5	2	3	2	1	2	2	6	2	4	4	4	2	6	6	4	5	#NULL!	#NULL!	#NULL!	#NULL!	#NULL!	#NULL!	#NULL!	6	6	2	4	6	5	2	5	6	5	2	4	4	7	6	2	2	5	2	2	2	4	3	3	2
500	5	4	3	4	2	4	5	5	3	2	6	4	5	4	3	3	5	#NULL!	#NULL!	#NULL!	#NULL!	#NULL!	#NULL!	#NULL!	2	2	4	2	6	5	2	5	4	4	2	5	2	5	4	1	1	1	1	1	1	2	2	2	1
1073	5	4	6	5	2	3	5	4	2	2	5	1	6	6	1	2	5	#NULL!	#NULL!	#NULL!	#NULL!	#NULL!	#NULL!	#NULL!	7	7	5	1	7	7	1	7	1	7	2	7	6	7	7	5	5	5	5	4	4	5	5	5	5
656	5	5	4	3	1	6	5	6	6	5	2	5	1	6	5	4	5	#NULL!	#NULL!	#NULL!	#NULL!	#NULL!	#NULL!	#NULL!	2	2	1	3	5	5	5	5	5	3	5	5	2	5	3	2	1	1	1	1	1	2	2	2	1
1916	5	5	6	4	2	4	5	4	4	4	4	2	1	6	5	4	5	#NULL!	#NULL!	#NULL!	#NULL!	#NULL!	#NULL!	#NULL!	5	6	6	2	7	6	1	6	6	6	4	6	5	7	5	3	3	3	4	4	4	4	4	4	3
816	5	4	3	5	3	5	3	5	1	4	5	5	6	5	5	1	5	#NULL!	#NULL!	#NULL!	#NULL!	#NULL!	#NULL!	#NULL!	4	3	3	6	5	6	6	5	5	4	6	5	5	3	2	5	5	5	2	4	3	4	4	4	5
597	5	3	6	6	1	3	5	4	4	4	3	4	1	6	4	5	5	#NULL!	#NULL!	#NULL!	#NULL!	#NULL!	#NULL!	#NULL!	4	5	5	4	5	5	2	5	3	5	4	5	4	5	5	2	2	2	1	1	1	3	2	2	2
902	5	4	4	4	3	5	5	3	1	1	5	1	4	1	1	1	5	#NULL!	#NULL!	#NULL!	#NULL!	#NULL!	#NULL!	#NULL!	5	4	6	6	5	3	5	3	6	3	6	4	5	5	5	5	4	4	4	4	4	5	5	5	3
581	5	5	4	6	2	5	5	5	2	2	5	4	5	5	1	2	5	#NULL!	#NULL!	#NULL!	#NULL!	#NULL!	#NULL!	#NULL!	5	5	6	1	6	6	1	6	5	6	5	6	5	6	5	1	3	2	2	1	1	2	4	3	2
332	5	2	2	4	2	3	4	4	4	5	5	5	2	5	5	4	5	#NULL!	#NULL!	#NULL!	#NULL!	#NULL!	#NULL!	#NULL!	4	4	5	2	6	6	2	6	3	5	3	6	2	5	6	1	1	2	1	1	1	4	5	4	2
1181	5	5	4	5	4	5	5	6	1	2	5	1	6	4	2	2	5	#NULL!	#NULL!	#NULL!	#NULL!	#NULL!	#NULL!	#NULL!	5	4	4	4	7	6	5	5	5	1	6	4	2	7	6	3	4	3	2	2	3	4	5	5	1
594	5	5	3	2	2	4	4	5	5	6	3	6	6	6	6	2	5	#NULL!	#NULL!	#NULL!	#NULL!	#NULL!	#NULL!	#NULL!	7	7	7	1	7	7	1	7	4	7	1	7	7	7	7	1	1	1	3	1	1	5	5	5	1
1167	5	4	5	5	4	4	4	5	4	3	5	2	5	4	4	3	5	#NULL!	#NULL!	#NULL!	#NULL!	#NULL!	#NULL!	#NULL!	5	6	5	3	7	7	2	6	5	6	2	6	5	7	6	4	3	3	4	3	3	5	5	5	3
447	5	6	5	6	4	6	6	5	4	4	6	6	3	5	5	5	5	#NULL!	#NULL!	#NULL!	#NULL!	#NULL!	#NULL!	#NULL!	2	2	2	2	2	5	2	2	2	2	5	2	5	5	5	2	1	1	1	1	1	1	2	2	2
1779	5	4	5	4	2	3	4	4	6	4	4	4	3	4	5	2	5	#NULL!	#NULL!	#NULL!	#NULL!	#NULL!	#NULL!	#NULL!	5	4	5	2	7	4	3	4	6	1	6	4	5	4	5	3	4	3	2	2	3	3	4	4	2
811	5	5	6	6	2	6	6	5	1	1	1	1	4	4	4	4	5	#NULL!	#NULL!	#NULL!	#NULL!	#NULL!	#NULL!	#NULL!	1	1	1	1	5	5	1	1	1	6	1	1	1	1	1	4	4	5	3	4	4	1	1	2	4
793	5	5	5	1	1	5	5	6	1	4	5	5	1	2	6	1	5	#NULL!	#NULL!	#NULL!	#NULL!	#NULL!	#NULL!	#NULL!	5	5	1	7	6	6	7	5	7	5	7	5	5	7	6	4	4	4	2	3	3	3	4	4	3
1130	5	5	3	3	3	5	5	5	2	4	6	3	2	6	5	4	5	#NULL!	#NULL!	#NULL!	#NULL!	#NULL!	#NULL!	#NULL!	4	4	4	5	6	6	4	5	5	6	6	5	5	6	5	3	3	3	2	1	1	3	3	4	1
917	5	6	4	5	1	6	4	6	1	1	4	1	2	5	4	1	5	#NULL!	#NULL!	#NULL!	#NULL!	#NULL!	#NULL!	#NULL!	7	6	6	2	7	6	2	6	6	7	6	6	6	6	7	4	3	3	1	3	1	5	4	4	1
1557	5	6	4	6	2	6	6	6	2	5	5	6	1	6	5	1	5	#NULL!	#NULL!	#NULL!	#NULL!	#NULL!	#NULL!	#NULL!	5	6	4	5	7	6	5	6	5	5	5	6	4	6	5	4	2	3	2	3	2	4	4	4	3
339	5	5	5	5	5	4	5	2	3	2	5	3	6	4	4	1	5	#NULL!	#NULL!	#NULL!	#NULL!	#NULL!	#NULL!	#NULL!	5	5	5	3	6	7	2	5	6	4	6	5	6	7	7	4	1	4	4	2	2	5	4	5	3
757	5	4	4	4	5	5	4	3	5	2	5	3	2	4	4	1	5	#NULL!	#NULL!	#NULL!	#NULL!	#NULL!	#NULL!	#NULL!	6	6	5	2	5	6	4	5	4	5	3	7	7	6	4	4	2	3	2	2	4	4	5	5	2
480	5	3	3	2	3	4	2	4	5	4	5	5	2	6	6	5	5	#NULL!	#NULL!	#NULL!	#NULL!	#NULL!	#NULL!	#NULL!	6	6	5	7	7	6	7	6	7	6	7	6	7	7	6	5	5	4	4	5	5	4	5	5	5
1256	5	5	4	2	2	4	4	5	2	4	6	4	3	4	6	5	5	#NULL!	#NULL!	#NULL!	#NULL!	#NULL!	#NULL!	#NULL!	5	6	3	1	7	7	1	7	7	6	3	6	5	7	6	5	5	5	4	4	4	5	5	5	5
593	5	5	2	4	2	5	4	4	3	4	4	4	1	4	5	3	5	#NULL!	#NULL!	#NULL!	#NULL!	#NULL!	#NULL!	#NULL!	5	5	5	3	7	7	3	5	3	5	5	5	4	6	5	4	4	4	3	3	3	4	5	5	4
599	5	3	4	3	1	2	2	4	4	4	2	5	2	5	6	5	5	#NULL!	#NULL!	#NULL!	#NULL!	#NULL!	#NULL!	#NULL!	6	4	6	5	5	6	6	6	5	6	6	6	7	6	7	4	4	5	4	4	4	5	4	4	5
1031	5	4	5	5	1	4	5	6	5	4	2	5	1	6	6	4	5	#NULL!	#NULL!	#NULL!	#NULL!	#NULL!	#NULL!	#NULL!	4	5	4	4	6	6	3	6	6	6	7	5	4	7	4	4	3	3	2	3	3	4	5	5	4
455	6	6	6	6	6	6	6	6	1	1	6	1	6	1	1	1	5	#NULL!	#NULL!	#NULL!	#NULL!	#NULL!	#NULL!	#NULL!	6	7	1	1	7	7	1	7	1	7	1	7	1	7	1	4	5	4	4	4	4	5	5	5	5
1295	6	6	6	5	3	4	5	6	3	6	3	4	1	6	1	4	5	#NULL!	#NULL!	#NULL!	#NULL!	#NULL!	#NULL!	#NULL!	7	7	7	2	7	7	1	7	7	7	4	7	1	7	7	5	5	5	4	5	4	5	5	5	5
1067	6	6	1	4	1	2	6	6	4	2	5	5	1	6	6	2	5	#NULL!	#NULL!	#NULL!	#NULL!	#NULL!	#NULL!	#NULL!	5	7	7	1	7	7	1	7	7	7	7	7	5	7	5	3	3	2	1	1	1	5	5	5	5
541	6	6	2	6	6	6	6	5	4	5	5	5	1	5	2	4	5	#NULL!	#NULL!	#NULL!	#NULL!	#NULL!	#NULL!	#NULL!	6	6	6	6	6	6	6	6	7	7	7	6	7	7	7	1	2	1	2	1	2	5	5	4	1
520	6	4	3	6	2	5	4	5	3	4	6	4	5	4	5	5	5	#NULL!	#NULL!	#NULL!	#NULL!	#NULL!	#NULL!	#NULL!	4	6	7	5	6	7	6	3	7	5	6	7	4	7	7	5	3	4	2	2	3	4	5	3	4
566	6	6	6	3	2	4	5	5	4	4	6	4	1	6	4	4	5	#NULL!	#NULL!	#NULL!	#NULL!	#NULL!	#NULL!	#NULL!	4	5	3	1	7	6	1	6	1	6	4	6	6	7	5	5	5	4	1	5	5	5	4	5	5
1295	6	4	5	3	4	4	4	6	4	3	3	3	3	5	3	3	5	#NULL!	#NULL!	#NULL!	#NULL!	#NULL!	#NULL!	#NULL!	6	6	6	6	6	6	6	6	6	5	6	6	6	6	6	5	5	5	5	5	5	5	5	5	5
1238	6	5	4	3	1	2	4	5	5	4	5	2	6	6	6	2	5	#NULL!	#NULL!	#NULL!	#NULL!	#NULL!	#NULL!	#NULL!	3	5	6	5	6	5	1	2	5	2	6	4	5	5	5	4	3	3	2	2	2	5	4	4	3
579	6	6	5	5	3	6	5	6	5	4	2	2	6	2	2	2	5	#NULL!	#NULL!	#NULL!	#NULL!	#NULL!	#NULL!	#NULL!	6	3	1	2	6	7	2	7	4	6	2	4	4	7	6	4	5	4	2	3	3	4	5	5	3
496	6	2	5	5	1	4	4	6	5	5	1	5	2	6	6	6	5	#NULL!	#NULL!	#NULL!	#NULL!	#NULL!	#NULL!	#NULL!	1	4	1	5	5	5	1	4	5	4	1	4	1	6	4	4	4	3	1	#NULL!	1	3	4	3	1
3772	6	6	5	6	5	6	6	6	1	1	6	1	1	1	1	1	5	#NULL!	#NULL!	#NULL!	#NULL!	#NULL!	#NULL!	#NULL!	1	1	1	1	4	1	1	1	1	1	1	1	1	1	1	3	1	1	1	1	1	1	1	1	1
1543	6	5	5	5	2	4	5	6	5	5	4	2	2	5	6	5	5	#NULL!	#NULL!	#NULL!	#NULL!	#NULL!	#NULL!	#NULL!	5	7	5	1	7	7	1	7	1	7	1	7	2	7	7	5	5	5	5	5	5	5	5	5	5
5154	6	2	5	3	3	2	4	6	2	2	5	4	4	1	5	2	5	#NULL!	#NULL!	#NULL!	#NULL!	#NULL!	#NULL!	#NULL!	4	5	4	3	6	7	2	5	5	6	3	6	5	5	6	3	2	4	1	1	5	5	5	4	3
2462	6	5	5	6	2	6	5	6	5	6	6	6	5	5	5	2	5	#NULL!	#NULL!	#NULL!	#NULL!	#NULL!	#NULL!	#NULL!	6	7	7	7	6	6	7	6	6	1	1	6	1	6	7	4	5	4	5	4	5	5	4	4	3
2516	6	4	6	5	1	4	5	6	4	4	6	2	6	5	1	1	5	#NULL!	#NULL!	#NULL!	#NULL!	#NULL!	#NULL!	#NULL!	4	6	1	2	7	6	5	4	7	6	4	4	5	6	7	5	5	5	2	4	5	5	5	5	5
465	6	6	6	6	1	6	4	6	1	1	6	4	1	1	6	6	5	#NULL!	#NULL!	#NULL!	#NULL!	#NULL!	#NULL!	#NULL!	7	7	4	1	7	7	1	7	7	7	1	7	1	7	7	1	1	1	1	1	1	5	5	5	5
454	6	6	6	6	6	6	6	6	1	1	6	1	6	1	1	1	5	#NULL!	#NULL!	#NULL!	#NULL!	#NULL!	#NULL!	#NULL!	1	1	1	1	1	1	1	1	1	1	1	1	1	1	1	1	1	1	1	1	1	1	1	1	1
7987	6	6	1	6	2	5	5	6	6	4	2	3	1	6	6	6	5	#NULL!	#NULL!	#NULL!	#NULL!	#NULL!	#NULL!	#NULL!	1	2	6	1	6	6	1	6	1	1	5	6	2	5	1	5	5	4	1	2	2	1	4	5	1
1197	6	1	4	1	1	5	3	6	1	3	5	2	2	4	4	4	5	#NULL!	#NULL!	#NULL!	#NULL!	#NULL!	#NULL!	#NULL!	2	7	4	1	7	7	1	7	3	7	5	7	2	7	7	4	5	4	4	5	4	4	5	5	5
444	6	6	5	5	5	6	6	6	1	1	6	1	6	6	6	4	5	#NULL!	#NULL!	#NULL!	#NULL!	#NULL!	#NULL!	#NULL!	6	5	5	2	6	6	2	6	5	6	2	6	2	6	6	3	3	4	2	2	2	5	5	5	3
368	6	6	6	6	6	5	6	6	4	4	3	4	2	5	5	2	5	#NULL!	#NULL!	#NULL!	#NULL!	#NULL!	#NULL!	#NULL!	2	3	2	2	5	5	2	5	2	5	2	5	2	2	2	2	2	2	1	1	1	1	2	2	1
1595	6	6	1	4	4	6	6	6	1	4	6	4	6	6	1	1	5	#NULL!	#NULL!	#NULL!	#NULL!	#NULL!	#NULL!	#NULL!	7	7	7	7	7	7	7	7	7	7	7	7	7	7	7	2	1	2	3	2	2	5	5	5	3
1453	6	6	3	5	3	6	6	6	1	1	6	4	6	2	1	1	5	#NULL!	#NULL!	#NULL!	#NULL!	#NULL!	#NULL!	#NULL!	5	5	6	5	7	7	5	6	7	7	7	6	7	7	7	4	4	4	4	3	3	5	5	5	3
1678	6	6	6	5	6	6	6	6	1	1	6	1	6	1	1	1	5	#NULL!	#NULL!	#NULL!	#NULL!	#NULL!	#NULL!	#NULL!	7	6	7	6	6	7	6	7	6	4	6	7	6	7	7	4	5	2	1	4	1	5	5	5	1
1258	6	6	5	6	3	5	5	6	4	1	5	4	6	1	4	1	5	#NULL!	#NULL!	#NULL!	#NULL!	#NULL!	#NULL!	#NULL!	1	4	1	2	5	5	2	5	2	4	5	4	1	4	2	2	2	2	2	2	2	2	2	2	2
2320	6	5	3	3	4	6	5	5	5	3	5	2	5	5	6	3	5	#NULL!	#NULL!	#NULL!	#NULL!	#NULL!	#NULL!	#NULL!	4	5	6	5	5	5	4	5	5	4	6	6	4	6	4	2	2	3	1	1	2	4	4	3	2
825	2	5	3	6	2	3	4	5	4	4	4	4	3	4	5	2	5	3	4	2	2	2	3	3	3	4	5	5	6	6	2	5	5	6	5	6	5	6	6	3	2	2	2	2	2	4	4	4	2
549	2	2	4	3	1	3	3	4	5	5	3	4	3	5	6	5	5	3	4	2	2	2	3	3	4	4	3	4	6	5	3	4	4	4	4	4	4	6	5	3	4	3	2	2	3	4	5	4	3
1547	2	3	1	4	1	6	6	3	2	5	4	6	2	6	4	5	5	3	4	2	2	2	3	3	2	2	2	2	4	2	5	2	2	3	2	4	1	3	4	3	5	3	1	3	3	1	2	1	1
1785	2	5	4	3	2	6	5	6	5	4	5	4	1	5	6	1	5	3	4	2	2	2	3	3	6	6	5	6	6	6	2	5	7	6	2	6	5	6	5	1	1	2	1	1	1	5	3	3	1
1873	2	2	1	4	1	6	4	6	6	1	2	4	2	1	6	4	5	3	4	2	2	2	3	3	4	7	5	1	7	7	1	7	5	7	1	7	1	6	5	5	5	5	5	5	5	5	5	5	5
649	2	2	5	6	1	4	5	3	5	5	2	5	6	5	5	5	5	3	4	2	2	2	3	3	6	5	5	6	6	6	3	6	6	6	6	6	6	7	6	3	3	3	2	1	1	4	4	4	1
1029	3	4	5	1	2	6	5	2	2	2	5	4	6	4	4	4	5	3	4	2	2	2	3	3	5	5	2	1	7	7	3	6	5	6	5	7	6	7	6	2	1	1	2	2	3	5	5	5	1
859	3	1	3	3	1	2	3	6	5	5	2	6	1	6	6	6	5	3	4	2	2	2	3	3	5	4	4	4	7	6	1	6	2	5	1	5	5	6	5	5	5	5	2	5	5	5	5	5	5
839	3	6	5	4	4	6	6	6	5	1	6	5	1	6	5	2	5	3	4	2	2	2	3	3	1	6	1	6	6	6	1	6	1	6	6	6	6	6	6	5	5	3	3	3	3	5	5	5	5
716	3	4	3	5	4	3	3	4	3	3	5	4	5	5	4	4	5	3	4	2	2	2	3	3	5	5	5	4	7	5	4	5	5	4	6	4	5	5	6	2	2	3	2	2	3	3	3	4	1
1177	3	5	5	5	2	5	2	2	5	4	4	4	4	5	5	4	5	3	4	1	2	2	3	3	5	5	6	1	7	6	2	5	2	5	5	5	3	6	6	4	2	2	1	1	1	5	5	5	1
1148	3	2	2	4	2	4	4	5	4	3	5	4	4	4	4	5	5	3	4	2	2	2	3	3	2	5	3	2	6	7	1	6	1	7	1	7	1	7	1	4	3	5	5	2	4	5	5	5	3
992	3	3	3	3	2	4	3	5	4	4	3	4	3	4	4	5	5	3	4	2	2	2	3	3	5	4	3	3	6	5	5	6	5	4	5	5	5	6	6	3	2	3	2	2	2	3	3	4	2
989	3	5	2	4	2	6	5	6	4	4	5	2	5	5	5	4	5	3	4	2	2	2	3	3	4	5	2	5	6	6	2	5	5	5	2	5	5	6	4	4	1	4	2	2	3	4	4	4	5
1607	3	3	4	5	3	4	3	5	4	5	3	6	1	6	6	5	5	3	4	2	2	2	3	3	1	1	5	1	5	5	5	1	5	1	5	1	1	5	2	4	2	2	2	2	2	2	2	2	2
752	3	3	3	3	2	4	4	5	4	2	2	4	6	6	4	4	5	3	4	2	2	2	3	3	4	2	1	1	7	6	1	4	1	6	1	4	5	6	5	4	4	3	2	2	3	4	4	3	3
1883	3	2	2	1	1	1	6	4	4	1	3	6	6	1	6	4	5	3	4	1	2	2	3	3	7	4	2	1	6	7	1	7	1	5	1	7	2	7	5	3	3	4	2	2	2	5	4	5	4
671	3	5	4	5	2	1	3	4	6	5	4	5	4	5	4	6	5	3	4	2	2	2	3	3	4	5	5	4	6	6	3	7	5	5	5	5	5	6	6	4	4	4	2	3	3	4	5	5	2
730	4	3	3	2	1	4	3	6	5	4	4	4	2	5	6	5	5	3	4	2	2	2	3	3	4	3	6	2	6	5	5	5	6	2	6	6	4	6	6	1	1	1	3	1	1	4	4	3	1
1012	4	3	1	5	3	4	4	6	1	1	6	1	3	1	1	1	5	3	4	2	2	2	3	3	1	3	4	4	6	6	4	4	4	6	5	4	3	7	1	4	3	4	1	1	1	5	4	5	3
1096	4	4	3	2	3	4	3	5	4	4	5	5	1	5	4	4	5	3	4	2	2	2	3	3	6	4	6	1	7	7	1	6	1	4	1	6	4	7	6	3	3	3	2	2	2	5	5	5	2
1261	4	5	3	4	4	4	5	5	3	4	5	4	2	5	3	5	5	3	4	2	2	2	3	3	5	4	5	5	6	6	5	5	5	3	6	4	5	7	6	3	2	2	3	3	2	4	4	4	3
1130	4	3	4	5	2	5	3	5	5	4	2	4	2	5	6	6	5	3	4	2	2	2	3	3	2	1	2	1	5	6	1	4	2	4	2	3	3	5	2	1	1	2	1	2	1	3	4	2	4
750	4	4	4	5	2	5	2	5	5	4	6	2	6	5	4	2	5	3	4	2	2	2	3	3	5	4	1	1	7	7	1	7	1	7	1	7	5	7	7	2	3	2	3	2	2	5	5	5	2
440	4	5	4	6	4	5	4	4	4	4	4	4	2	5	6	1	5	3	4	2	2	2	3	3	4	5	1	1	6	6	1	5	4	4	4	5	4	6	5	4	4	3	3	2	2	3	4	4	4
694	4	6	5	6	1	5	4	6	4	6	3	6	1	6	6	5	5	3	4	2	2	2	3	3	6	5	5	1	6	6	6	6	6	6	6	6	6	6	6	2	2	4	1	1	1	4	5	4	1
699	4	4	3	3	1	5	4	6	4	5	6	6	1	6	1	6	5	3	4	2	2	2	3	3	7	7	7	1	7	7	1	7	1	7	1	7	1	7	7	5	5	5	5	5	5	5	5	5	5
1065	4	2	2	2	2	4	5	6	4	4	4	6	5	4	3	4	5	3	4	2	2	2	3	3	3	4	7	3	7	7	3	7	6	7	7	7	7	7	5	2	2	2	2	2	2	5	5	5	2
746	4	4	4	2	3	5	4	4	4	4	2	2	4	6	3	5	5	3	4	2	2	2	3	3	2	3	5	6	2	2	6	1	7	2	6	2	7	6	5	1	1	1	1	1	1	2	3	3	1
853	4	5	5	4	3	5	5	5	2	2	5	3	6	3	4	3	5	3	4	2	2	2	3	3	6	6	2	1	7	7	1	7	6	7	6	7	6	6	6	4	4	4	4	4	4	5	5	5	4
809	4	5	5	3	1	6	5	6	5	4	6	6	1	6	6	4	5	3	4	2	2	2	3	3	5	5	6	7	6	5	5	5	6	5	6	6	5	7	6	4	4	4	2	1	1	4	5	5	4
1953	4	5	5	5	2	6	4	5	3	4	5	4	5	6	3	5	5	3	4	1	2	2	3	3	4	5	4	6	6	7	3	7	5	6	7	6	5	5	6	3	2	3	3	1	1	5	4	4	1
786	4	5	2	4	2	4	5	5	5	5	5	4	5	5	6	2	5	3	4	2	2	2	3	3	1	1	4	1	7	6	1	4	6	4	1	4	5	6	6	4	4	4	3	4	3	5	5	5	4
624	4	3	3	3	5	4	6	5	4	3	4	3	4	5	4	2	5	3	4	2	2	2	3	3	5	4	4	2	5	5	2	5	4	5	5	5	4	5	5	3	2	3	2	2	2	3	3	3	2
1073	4	4	5	3	3	4	3	4	3	2	6	2	4	5	5	4	5	3	4	2	2	2	3	3	5	6	2	4	6	5	3	5	5	5	5	5	4	6	5	3	2	3	1	1	1	3	3	3	2
741	4	3	3	5	2	5	4	4	4	2	6	2	2	5	2	2	5	3	4	2	2	2	3	3	2	2	5	1	6	6	4	6	5	6	5	6	5	6	6	2	2	3	2	1	2	4	4	4	2
634	4	3	4	3	3	4	5	4	4	4	6	2	6	5	5	4	5	3	4	2	2	2	3	3	2	4	2	1	5	5	1	5	2	4	4	5	2	5	4	1	1	1	1	1	1	3	2	2	1
877	4	5	3	4	2	6	4	3	4	1	5	2	6	2	1	2	5	3	4	2	2	2	3	3	6	6	6	1	7	7	6	6	7	6	7	7	7	7	5	5	3	4	2	1	1	4	5	5	1
2421	4	4	2	5	3	4	4	5	3	5	3	4	3	4	4	2	5	3	4	2	2	2	3	3	5	4	2	2	5	6	2	4	4	4	3	5	4	6	2	1	1	1	1	1	1	3	1	1	1
1324	4	6	3	1	2	2	5	3	6	2	5	6	2	6	1	2	5	3	4	2	2	2	3	3	5	5	3	2	6	6	1	6	5	6	6	6	5	6	6	5	5	5	2	5	5	4	4	4	4
578	4	4	2	4	2	5	4	3	2	2	4	4	5	4	3	2	5	3	4	2	2	2	3	3	3	7	1	1	7	7	1	7	2	7	2	7	3	7	6	4	4	4	3	3	3	5	5	5	5
510	4	2	6	1	1	5	5	6	6	6	4	1	5	6	6	6	5	3	4	2	2	2	3	3	1	1	1	1	5	1	1	1	1	1	1	1	1	6	1	1	1	1	1	1	1	3	2	1	1
872	4	5	4	2	3	4	5	5	5	3	5	5	3	4	6	2	5	3	4	2	2	2	3	3	2	3	4	4	6	5	5	4	6	2	6	4	5	5	5	5	4	4	2	2	2	3	4	4	3
618	4	4	4	5	3	3	5	4	3	4	5	4	2	5	5	3	5	3	4	2	2	2	3	3	5	6	4	5	7	7	5	7	5	6	5	7	6	7	6	3	3	4	3	4	3	5	5	5	4
529	5	4	2	4	1	5	4	3	4	5	5	5	3	5	5	1	5	3	4	2	2	2	3	3	5	5	5	4	5	5	3	5	6	4	5	5	6	6	5	4	4	3	3	3	2	3	4	3	1
741	5	6	5	5	1	5	6	6	6	6	5	4	6	6	6	6	5	3	4	2	2	2	3	3	7	4	6	4	7	7	1	7	1	7	5	7	7	7	7	5	5	5	5	5	4	5	5	5	5
597	5	2	2	2	1	2	4	6	5	5	2	5	2	5	5	5	5	3	4	2	2	2	3	3	6	6	6	6	6	6	6	6	6	6	6	6	6	6	6	2	1	3	3	1	2	5	5	5	2
1025	5	5	4	4	3	5	4	5	5	3	5	5	5	5	2	3	5	3	4	2	2	2	3	3	5	5	4	1	6	6	1	4	6	6	5	5	4	5	6	3	3	3	3	2	2	3	3	3	3
1510	5	1	5	5	1	5	5	6	4	3	1	5	1	6	6	4	5	3	4	2	2	2	3	3	4	4	5	1	7	7	1	5	1	6	1	6	4	6	4	4	4	5	2	3	3	5	5	5	3
2344	5	4	6	4	1	5	2	6	4	1	2	2	6	6	6	5	5	3	4	2	2	2	3	3	1	1	1	1	6	4	1	3	1	1	1	5	1	5	1	3	2	3	2	1	1	3	4	3	1
816	5	2	4	4	2	4	2	2	4	4	5	5	2	4	4	4	5	3	4	1	2	2	3	3	6	6	3	6	7	6	6	6	6	6	5	5	6	7	5	3	3	4	4	3	3	4	3	4	4
1002	5	3	4	1	3	2	4	4	4	4	2	1	6	6	6	6	5	3	4	2	2	2	3	3	5	7	7	4	7	7	1	6	6	5	5	5	6	7	5	3	3	3	2	2	2	4	4	4	2
2247	5	5	4	4	3	5	4	5	3	4	4	4	3	4	4	4	5	2	4	2	2	2	3	3	4	1	5	1	6	6	1	5	5	6	1	5	1	5	5	1	1	1	1	1	1	1	1	1	1
1611	5	6	6	6	3	5	5	6	2	4	6	5	3	4	6	1	5	3	4	2	2	2	3	3	4	4	4	4	5	5	5	4	5	4	5	4	4	5	4	2	1	1	1	1	1	2	2	2	2
476	5	4	4	5	1	5	4	4	3	4	4	5	3	5	5	4	5	3	4	2	2	2	3	3	4	4	4	6	7	7	1	5	6	4	4	5	4	6	6	5	5	5	5	2	1	5	5	5	3
536	5	3	4	5	3	5	5	5	4	4	4	4	3	5	4	3	5	3	4	2	2	2	3	3	5	6	5	2	7	7	3	5	5	7	3	6	3	5	5	2	2	2	2	3	2	5	5	5	2
1191	5	4	4	3	3	5	3	5	4	3	3	2	4	3	1	4	5	3	4	2	2	2	3	3	4	5	5	2	7	6	1	7	1	7	2	6	5	5	5	3	2	2	2	2	2	5	5	5	3
800	5	6	5	5	3	5	5	5	5	4	5	3	5	6	5	5	5	3	4	2	2	2	3	3	7	6	6	6	7	6	6	6	6	5	6	6	6	7	7	3	3	3	3	3	3	4	4	4	3
3866	5	5	4	4	3	4	5	5	5	4	5	4	5	5	5	3	5	3	4	2	2	2	3	3	7	6	7	7	7	7	7	7	7	7	7	7	7	7	7	5	5	5	5	4	5	5	5	5	3
701	5	5	4	6	2	6	5	5	5	1	5	5	3	5	6	4	5	3	4	2	2	2	3	3	6	4	6	1	6	6	1	6	1	6	1	5	4	6	1	5	5	5	5	5	5	5	5	5	3
1356	5	3	2	4	3	5	5	5	2	2	5	3	2	5	2	3	5	3	4	2	2	2	3	3	5	7	4	1	7	7	1	6	1	6	6	7	6	6	6	3	3	3	4	3	3	4	5	5	4
908	5	5	4	4	2	5	5	5	5	4	6	5	5	6	2	3	5	3	4	2	2	2	3	3	3	4	2	2	6	5	5	3	4	4	5	4	4	5	3	4	4	4	2	3	3	3	4	4	4
1173	5	4	4	5	5	5	5	2	4	3	6	5	6	3	1	1	5	3	4	2	2	2	3	3	4	4	5	1	6	7	1	6	1	6	2	6	2	5	5	1	1	1	1	1	1	4	4	4	1
497	5	3	4	4	2	5	4	4	4	5	5	6	1	6	6	3	5	3	4	2	2	2	3	3	5	6	3	5	6	6	1	6	5	6	5	6	5	7	5	3	2	3	3	3	3	3	4	3	2
648	5	2	5	5	2	4	5	5	4	2	4	1	5	3	4	4	5	3	4	2	2	2	3	3	5	4	5	1	7	6	1	5	2	4	5	5	5	7	7	4	4	4	3	2	3	5	4	5	4
683	5	1	2	6	1	3	4	5	6	6	2	6	1	6	6	6	5	3	4	2	2	2	3	3	1	6	2	2	6	6	1	6	1	6	1	6	1	6	1	4	1	4	1	1	3	4	4	4	1
691	5	2	3	4	2	5	3	5	4	4	5	4	6	5	4	3	5	3	4	2	2	2	3	3	5	4	5	2	7	7	2	5	6	5	5	5	5	7	6	2	2	3	1	1	1	5	5	5	1
1065	5	2	5	1	1	2	1	3	6	6	2	6	2	6	5	5	5	3	4	2	2	2	3	3	4	5	2	4	7	6	2	7	6	5	6	6	6	6	5	5	5	5	4	4	5	5	5	5	5
1132	5	3	3	5	3	5	5	6	4	5	3	4	1	6	6	5	5	3	4	2	2	2	3	3	4	1	4	2	5	6	1	5	5	4	5	5	4	6	5	4	4	3	3	3	3	3	4	4	3
1023	5	6	5	6	4	6	6	5	5	5	3	1	4	6	5	2	5	3	4	2	1	2	3	3	7	7	7	7	7	7	7	7	7	7	7	7	7	7	7	4	4	4	3	4	4	4	5	3	3
739	5	3	3	1	1	4	1	4	4	2	5	5	1	6	6	3	5	3	4	2	2	2	3	3	1	5	5	1	7	7	1	7	1	7	1	7	1	7	1	5	5	5	5	5	5	5	5	5	5
514	5	4	4	3	5	5	5	4	4	3	4	3	6	5	3	2	5	3	4	2	1	2	3	3	6	6	6	6	7	7	7	6	7	6	7	6	6	6	7	3	3	3	3	3	3	3	3	5	4
675	5	6	6	5	3	5	6	6	2	4	4	2	3	4	1	3	5	3	4	1	2	2	3	3	2	2	5	6	5	6	5	6	5	1	5	6	5	6	2	4	4	3	4	4	4	3	4	5	4
1267	5	6	5	6	5	6	6	1	1	1	6	1	6	1	1	1	5	3	4	2	2	2	3	3	7	7	7	7	7	7	7	7	7	7	7	7	7	7	7	5	5	5	5	5	5	5	5	5	5
860	5	5	5	5	3	6	5	6	5	6	4	6	1	6	6	4	5	3	4	2	2	2	3	3	1	4	1	1	6	6	1	5	1	6	5	6	1	6	5	5	5	5	2	5	5	4	4	4	5
458	5	6	5	4	4	4	5	5	3	4	5	3	3	4	5	2	5	3	4	2	2	2	3	3	1	7	1	1	6	7	1	6	4	6	5	6	1	7	4	4	2	4	1	1	1	4	5	5	1
868	5	6	4	4	3	6	5	5	1	2	6	2	6	2	2	3	5	3	4	2	2	2	3	3	3	5	4	5	6	6	5	5	5	5	5	5	5	5	5	2	2	2	2	1	2	3	3	3	1
1395	6	3	4	1	1	3	4	5	4	4	1	4	3	6	6	6	5	3	4	2	2	2	3	3	4	7	4	4	7	7	7	7	6	6	5	7	6	7	5	5	5	5	5	5	5	5	5	5	5
536	6	6	1	6	6	6	6	6	1	1	6	1	6	1	1	1	5	3	4	2	2	2	3	3	7	7	1	6	6	7	1	7	6	7	1	7	6	7	6	4	4	4	3	4	4	4	4	4	4
508	6	6	5	3	3	5	6	6	6	5	5	4	6	4	6	4	5	3	4	2	2	2	3	3	4	4	4	4	4	4	4	4	4	4	4	4	4	4	4	1	1	1	1	1	1	1	1	1	1
1401	6	6	5	4	3	5	6	6	1	2	6	1	2	4	1	1	5	3	4	2	2	2	3	3	4	4	4	4	4	4	4	4	4	4	4	4	4	4	4	4	4	4	3	4	4	4	3	4	4
407	6	5	6	6	5	5	5	5	5	1	4	5	4	6	6	4	5	3	4	2	2	2	3	3	5	6	4	2	6	6	2	6	3	5	3	6	5	6	5	4	4	4	3	3	4	5	4	5	3
566	6	5	5	2	2	6	6	1	5	4	6	4	3	5	1	3	5	3	4	2	2	2	3	3	1	1	1	5	3	3	5	1	1	5	1	3	1	1	3	1	1	1	1	1	1	1	1	1	1
931	6	5	6	6	2	6	6	6	6	6	5	6	1	6	6	2	5	3	4	2	2	2	3	3	7	4	4	6	7	7	5	4	7	5	7	4	4	7	6	5	5	5	4	5	5	5	5	5	5
889	6	6	6	6	2	6	5	6	4	4	3	6	1	6	6	1	5	3	4	2	2	2	3	3	1	1	7	7	7	7	7	1	7	4	7	1	5	7	1	1	1	1	1	1	1	4	4	4	1
2224	6	3	6	3	1	4	5	2	4	1	5	4	3	6	4	2	5	3	4	2	2	2	3	3	4	6	4	2	6	6	2	6	2	6	2	6	2	6	6	2	2	5	2	2	2	5	5	5	5
2919	6	5	4	5	3	5	4	3	5	4	3	6	4	5	5	4	5	2	4	2	2	2	3	3	5	5	2	2	6	5	2	5	2	5	2	6	2	6	5	4	4	4	4	4	4	5	5	4	4
2510	6	1	6	3	1	3	5	6	5	6	1	6	1	6	6	1	5	3	4	2	1	3	1	2	1	6	2	5	6	7	1	7	7	4	3	6	1	6	5	1	1	1	1	1	1	1	1	5	5
[truncated: 65 more columns]
